# Supplementary material for: Von Hippel–Lindau (VHL) small-molecule inhibitor binding increases stability and intracellular levels of VHL protein
Source: J Biol Chem. 2021 Jun 24;297(2):100910. doi: 10.1016/j.jbc.2021.100910 (PMC8313594; doi:10.1016/j.jbc.2021.100910)
Supplement: Supplemental Table S2 [file mmc2.xlsx]

## Sheet: Sheet1
Accession	Description	Score	Coverage	# Proteins	# Unique Peptides	# Peptides	# PSMs	Molecular Function	Cellular Component	Biological Process	Pfam IDs	Gene IDs	127_C/126	127_C/126 Count	127_C/126 Variability [%]	127_N/126	127_N/126 Count	127_N/126 Variability [%]	128_C/126	128_C/126 Count	128_C/126 Variability [%]	128_N/126	128_N/126 Count	128_N/126 Variability [%]	129_C/126	129_C/126 Count	129_C/126 Variability [%]	129_N/126	129_N/126 Count	129_N/126 Variability [%]	130_C/126	130_C/126 Count	130_C/126 Variability [%]	130_N/126	130_N/126 Count	130_N/126 Variability [%]	131/126	131/126 Count	131/126 Variability [%]	# AAs	MW [kDa]	calc. pI
P60709	Actin, cytoplasmic 1 OS=Homo sapiens GN=ACTB PE=1 SV=1 - [ACTB_HUMAN]	44697.2	68.53	1	2	25	1133	nucleotide binding; DNA binding; structural molecule activity; protein binding	cytoplasm; cytosol; cytoskeleton; membrane	cell organization and biogenesis; metabolic process; cellular component movement; regulation of biological process; response to stimulus; coagulation; defense response	Pf00022	60	0.916606	69	14.7242	0.942665	69	15.4155	0.962478	69	15.668	0.958502	69	13.7865	0.938876	69	15.9803	1.02536	69	11.5264	1.00015	69	14.571	1.00886	69	13.377	1.00763	69	12.6574	375	41.7097	5.47803
P63261	Actin, cytoplasmic 2 OS=Homo sapiens GN=ACTG1 PE=1 SV=1 - [ACTG_HUMAN]	44509.6	68.53	1	2	25	1126	nucleotide binding; structural molecule activity; protein binding	nucleus; cytoplasm; cytosol; cytoskeleton; membrane	cellular component movement; regulation of biological process; response to stimulus; coagulation; cell organization and biogenesis; defense response	Pf00022	71	0.915511	62	13.1376	0.953013	62	17.0888	1.11233	62	14.0051	0.964344	62	13.5266	0.982344	62	15.3901	1.0813	62	14.9166	1.06668	62	11.4327	1.03311	62	14.8304	1.10138	62	12.9953	375	41.7658	5.47803
Q15149	Plectin OS=Homo sapiens GN=PLEC PE=1 SV=3 - [PLEC_HUMAN]	35933.1	65.93	3	297	306	959	protein binding; structural molecule activity; RNA binding	cytoplasm; cytosol; cytoskeleton; membrane	cell death; cell organization and biogenesis	Pf00307; Pf00681; Pf03501; Pf07812	5339	1.03702	865	11.0187	1.07005	865	13.8294	1.12064	864	12.6162	1.02194	865	11.9895	1.11974	865	11.2705	1.04185	865	11.0636	1.08454	865	11.836	1.17097	865	13.9006	1.01721	864	15.0525	4684	531.466	5.96045
P04406	Glyceraldehyde-3-phosphate dehydrogenase OS=Homo sapiens GN=GAPDH PE=1 SV=3 - [G3P_HUMAN]	34574.6	69.85	1	20	21	816	catalytic activity; protein binding; nucleotide binding	nucleus; cytoplasm; cytosol; cytoskeleton; membrane	cell organization and biogenesis; metabolic process; regulation of biological process; cell death; response to stimulus	Pf00044; Pf02800	2597	1.14414	685	11.7755	1.31607	684	13.8825	1.16312	684	11.3819	1.18194	685	11.2553	1.30996	683	13.3612	1.06978	684	11.5621	1.21209	682	14.693	1.24427	684	12.5625	1.19943	686	13.2627	335	36.0304	8.45557
P10809	60 kDa heat shock protein, mitochondrial OS=Homo sapiens GN=HSPD1 PE=1 SV=2 - [CH60_HUMAN]	33015.6	74.87	1	44	44	718	nucleotide binding; protein binding; DNA binding; RNA binding; catalytic activity	cytoplasm; mitochondrion; membrane; organelle lumen; endosome; cytosol; cell surface	response to stimulus; regulation of biological process; metabolic process; cell death; cell proliferation; cell organization and biogenesis	Pf00118	3329	0.905248	622	11.0445	0.674799	621	21.735	0.966864	620	12.4107	0.884859	622	11.2597	0.67525	621	21.9675	0.968092	622	12.1487	0.879537	622	13.5621	0.854007	620	14.8158	0.950061	622	13.598	573	61.0164	5.87158
P21333	Filamin-A OS=Homo sapiens GN=FLNA PE=1 SV=4 - [FLNA_HUMAN]	29112.3	64.03	1	122	133	644	protein binding; signal transducer activity; RNA binding	extracellular; nucleus; cytoplasm; cytosol; cytoskeleton; membrane	cell organization and biogenesis; transport; regulation of biological process; response to stimulus; coagulation; metabolic process	Pf00307; Pf00630	2316	1.03805	547	10.4954	1.08208	547	14.6651	1.02189	547	15.5642	1.02572	547	11.0246	1.11756	547	12.3724	1.03936	547	12.1749	1.05575	547	14.0845	1.08811	547	12.7184	1.00085	547	14.0816	2647	280.564	6.06201
P35579	Myosin-9 OS=Homo sapiens GN=MYH9 PE=1 SV=4 - [MYH9_HUMAN]	28524.6	56.33	1	106	119	705	catalytic activity; motor activity; nucleotide binding; protein binding; transporter activity; RNA binding	nucleus; cytoplasm; cytosol; cytoskeleton; membrane	cell organization and biogenesis; metabolic process; cellular component movement; regulation of biological process; response to stimulus; transport; cell differentiation	Pf00063; Pf01442; Pf01496; Pf01576; Pf01765; Pf02736; Pf03962; Pf04111; Pf04156; Pf05911; Pf06637; Pf07888; Pf09731; Pf11068; Pf11559; Pf12128; Pf13094	4627	0.989861	582	10.6742	1.11683	582	14.8823	1.09133	581	12.5287	0.978992	582	10.6415	1.17492	581	12.0693	1.03764	581	10.765	1.03731	582	11.364	1.0497	581	14.0987	1.01417	582	15.4717	1960	226.392	5.60498
Q09666	Neuroblast differentiation-associated protein AHNAK OS=Homo sapiens GN=AHNAK PE=1 SV=2 - [AHNK_HUMAN]	28166.7	61.56	2	219	220	788	protein binding; RNA binding; structural molecule activity	nucleus; cytoplasm; membrane; cytosol; cytoskeleton	regulation of biological process; cell organization and biogenesis		79026	0.986231	696	9.26707	1.07429	696	11.8808	0.932109	696	12.444	0.958729	696	11.1069	1.11077	696	7.90163	0.955435	696	9.71628	0.950224	696	10.7194	0.948447	696	13.086	0.900105	696	14.9864	5890	628.699	6.15088
P06733	Alpha-enolase OS=Homo sapiens GN=ENO1 PE=1 SV=2 - [ENOA_HUMAN]	27410.7	81.11	1	27	35	697	metal ion binding; DNA binding; catalytic activity; protein binding; RNA binding	nucleus; cytoplasm; cytosol; membrane	regulation of biological process; metabolic process; response to stimulus	Pf00113; Pf03952; Pf13378	2023	1.09979	542	12.6046	1.28699	542	16.6625	1.08025	541	14.3008	1.12805	542	13.8556	1.24211	542	13.2579	0.990757	541	13.7358	1.06762	540	12.4441	1.09885	541	16.8395	1.13575	544	16.5865	434	47.1393	7.38623
P14618	Pyruvate kinase PKM OS=Homo sapiens GN=PKM PE=1 SV=4 - [KPYM_HUMAN]	21912.6	80.04	2	46	46	545	nucleotide binding; metal ion binding; catalytic activity; protein binding; RNA binding	nucleus; cytoplasm; mitochondrion; cytosol; membrane	response to stimulus; metabolic process; cell death	Pf00224; Pf02887	5315	1.09787	510	12.1034	1.20461	509	18.1787	1.07972	509	14.0684	1.12872	510	11.5081	1.19431	510	18.7617	1.03465	510	11.5251	1.14147	508	12.3197	1.1061	509	12.8022	1.11469	510	13.3492	531	57.9	7.84033
O75369	Filamin-B OS=Homo sapiens GN=FLNB PE=1 SV=2 - [FLNB_HUMAN]	18766.2	62.3	1	110	121	424	protein binding; RNA binding	cytoplasm; cytosol; cytoskeleton; membrane	cell organization and biogenesis; regulation of biological process; response to stimulus; development; cell differentiation	Pf00307; Pf00630	2317	1.04367	347	9.4414	1.14916	347	12.5734	1.20898	347	11.8387	1.01037	347	10.448	1.31291	347	11.4493	1.1176	346	10.7265	1.1462	347	12.8511	1.25011	347	12.62	1.02778	347	13.176	2602	277.99	5.73193
P78527	DNA-dependent protein kinase catalytic subunit OS=Homo sapiens GN=PRKDC PE=1 SV=3 - [PRKDC_HUMAN]	17965.5	42.9	1	163	163	516	nucleotide binding; DNA binding; catalytic activity; protein binding; RNA binding	nucleus; cytosol; membrane	cell organization and biogenesis; metabolic process; response to stimulus; regulation of biological process; cell differentiation; cell death; defense response	Pf00454; Pf02259; Pf02260; Pf08163	5591	0.994148	470	10.2325	1.0487	470	13.2485	0.901322	470	15.997	1.0112	470	9.19593	1.00446	470	12.1501	0.947262	470	12.3496	0.932301	470	13.6562	0.912343	470	13.1721	0.948034	470	14.7726	4128	468.788	7.12256
Q14204	Cytoplasmic dynein 1 heavy chain 1 OS=Homo sapiens GN=DYNC1H1 PE=1 SV=5 - [DYHC1_HUMAN]	17342.7	44.08	1	172	174	465	nucleotide binding; catalytic activity; motor activity; protein binding; RNA binding	cytoplasm; Golgi; cytosol; cytoskeleton; membrane	metabolic process; transport; cell organization and biogenesis; cellular component movement; cell death	Pf00769; Pf03028; Pf03915; Pf04156; Pf07246; Pf07728; Pf08385; Pf08393; Pf12774; Pf12775; Pf12777; Pf12780; Pf12781; Pf13173; Pf13207; Pf13401	1778	0.993061	441	9.6034	1.03774	441	11.0493	1.01144	441	11.0146	1.00706	441	9.82531	1.05336	441	9.94137	0.996893	441	10.2056	0.984019	441	11.2869	1.06984	441	11.2178	0.984811	441	11.9935	4646	532.072	6.40479
P62736	Actin, aortic smooth muscle OS=Homo sapiens GN=ACTA2 PE=1 SV=1 - [ACTA_HUMAN]	16740	50.66	4	6	21	543	nucleotide binding; protein binding	cytoplasm; cytosol; cytoskeleton	response to stimulus; regulation of biological process	Pf00022	59	0.97352	19	10.6359	0.870165	19	20.1736	1.007	19	21.2354	0.967673	19	9.92036	0.944329	19	17.6378	1.11079	19	17.9462	1.11979	19	14.7082	1.06628	19	14.1515	0.996208	19	5.11731	377	41.9818	5.38916
Q99880	Histone H2B type 1-L OS=Homo sapiens GN=HIST1H2BL PE=1 SV=3 - [H2B1L_HUMAN]	16608.7	67.46	3	1	11	577	DNA binding; protein binding	chromosome; nucleus	cell organization and biogenesis	Pf00125; Pf00808	8340																												126	13.9436	10.3159
P58876	Histone H2B type 1-D OS=Homo sapiens GN=HIST1H2BD PE=1 SV=2 - [H2B1D_HUMAN]	16587.4	67.46	5	0	11	575	DNA binding; protein binding	chromosome; nucleus	cell organization and biogenesis	Pf00125; Pf00808	3017																												126	13.9276	10.3159
Q5QNW6	Histone H2B type 2-F OS=Homo sapiens GN=HIST2H2BF PE=1 SV=3 - [H2B2F_HUMAN]	16580.2	67.46	5	0	11	574	DNA binding; protein binding	chromosome; nucleus	cell organization and biogenesis	Pf00125; Pf00808	440689																												126	13.9116	10.3159
O60814	Histone H2B type 1-K OS=Homo sapiens GN=HIST1H2BK PE=1 SV=3 - [H2B1K_HUMAN]	16578.5	67.46	5	1	11	574	DNA binding; protein binding	chromosome; nucleus	defense response; response to stimulus; cell organization and biogenesis	Pf00125; Pf00808	85236	0.98736	1		0.83377	1		0.95438	1		0.923188	1		0.958661	1		0.732382	1		0.88266	1		0.878493	1		0.850172	1		126	13.8816	10.3159
P08238	Heat shock protein HSP 90-beta OS=Homo sapiens GN=HSP90AB1 PE=1 SV=4 - [HS90B_HUMAN]	16232.4	62.15	2	20	45	456	nucleotide binding; RNA binding; protein binding; enzyme regulator activity	cytoplasm; mitochondrion; cytosol; cell surface; membrane	metabolic process; response to stimulus; cellular component movement; regulation of biological process; defense response; cell organization and biogenesis	Pf00183; Pf02518; Pf13589	3326	0.970724	129	14.4097	0.92016	129	18.4333	0.930719	128	17.1392	0.962329	129	12.7538	0.889746	129	19.4262	1.00564	129	13.4182	0.942321	129	12.8871	0.952966	129	14.0878	1.01526	129	12.2941	724	83.2121	5.03369
P07900	Heat shock protein HSP 90-alpha OS=Homo sapiens GN=HSP90AA1 PE=1 SV=5 - [HS90A_HUMAN]	16219.8	62.16	2	29	47	430	nucleotide binding; RNA binding; protein binding; catalytic activity; enzyme regulator activity	extracellular; nucleus; cytoplasm; mitochondrion; cytosol; membrane; cell surface; organelle lumen	cellular component movement; metabolic process; transport; response to stimulus; cell organization and biogenesis; regulation of biological process; cell death; defense response	Pf00183; Pf02518; Pf13589	3320	0.997228	192	12.812	0.903464	191	18.5185	0.927296	192	13.1582	1.00626	192	13.1178	0.900751	192	13.0848	0.959281	192	14.593	0.975621	192	15.1168	0.988177	192	15.523	1.03849	192	14.8037	732	84.6067	5.021
Q8N257	Histone H2B type 3-B OS=Homo sapiens GN=HIST3H2BB PE=1 SV=3 - [H2B3B_HUMAN]	16136	63.49	1	3	10	559	DNA binding; protein binding	chromosome; nucleus	cell organization and biogenesis	Pf00125; Pf00808	128312	1.02852	12	18.337	0.98672	12	10.3595	0.932098	12	14.3819	0.973765	12	10.5283	0.952201	12	12.0619	0.916587	12	14.4998	0.910916	12	15.6322	0.94267	12	12.838	0.981123	12	15.2081	126	13.8995	10.3159
Q9Y490	Talin-1 OS=Homo sapiens GN=TLN1 PE=1 SV=3 - [TLN1_HUMAN]	15366	59.46	4	93	110	367	protein binding; structural molecule activity	extracellular; cytoplasm; cytosol; cytoskeleton; membrane; cell surface	transport; cellular component movement; regulation of biological process; cell organization and biogenesis; coagulation; response to stimulus; metabolic process	Pf00373; Pf01608; Pf02174; Pf08913; Pf09141; Pf09379	7094	1.02076	306	8.85523	1.02757	306	12.9834	0.98655	306	13.9709	1.00992	306	9.47189	1.03414	306	10.2382	1.0077	306	10.1756	1.00973	306	11.4368	1.02323	306	12.3093	1.00973	306	12.8742	2541	269.599	6.07471
P08670	Vimentin OS=Homo sapiens GN=VIM PE=1 SV=4 - [VIME_HUMAN]	15079.5	83.05	11	40	44	405	protein binding; RNA binding; catalytic activity; motor activity; structural molecule activity	cytoplasm; cytosol; cytoskeleton; membrane	cell organization and biogenesis; metabolic process; cell death; cellular component movement; regulation of biological process; response to stimulus; cell differentiation	Pf00038; Pf04111; Pf04156; Pf04732; Pf05622; Pf10186	7431	1.03581	356	11.936	1.0859	355	13.0898	1.06502	355	11.65	1.03865	356	11.557	1.15665	356	11.9473	1.0555	353	11.0946	1.1118	356	10.7667	1.07925	354	12.1281	1.03421	356	15.2512	466	53.6191	5.12256
P46940	Ras GTPase-activating-like protein IQGAP1 OS=Homo sapiens GN=IQGAP1 PE=1 SV=1 - [IQGA1_HUMAN]	14805.9	59.44	1	81	85	371	enzyme regulator activity; metal ion binding; protein binding	nucleus; cytoplasm; cytosol; membrane; cytoskeleton	regulation of biological process; metabolic process; response to stimulus; cell growth	Pf00307; Pf00397; Pf00616; Pf03836; Pf11016	8826	0.998573	314	8.2053	1.07194	314	14.0459	1.00401	314	13.2402	1.00231	314	9.57899	1.07831	314	10.6469	0.98419	314	10.9904	1.00031	314	11.2088	0.989609	314	13.0207	0.98613	314	13.9033	1657	189.134	6.48096
P07437	Tubulin beta chain OS=Homo sapiens GN=TUBB PE=1 SV=2 - [TBB5_HUMAN]	14177.6	65.99	3	3	23	420	nucleotide binding; catalytic activity; structural molecule activity; protein binding	nucleus; cytoplasm; cytosol; cytoskeleton; membrane	metabolic process; cellular component movement; cell organization and biogenesis; cell differentiation; transport; defense response; response to stimulus; cell division	Pf00091; Pf03953; Pf10644	203068	1.0354	91	8.92243	1.01876	91	8.94067	0.91585	91	10.8363	1.00108	91	11.5306	1.06435	91	9.685	1.06288	91	10.1368	1.01479	91	11.1956	1.0814	91	9.64421	0.924992	91	12.9675	444	49.639	4.89404
P31327	Carbamoyl-phosphate synthase [ammonia], mitochondrial OS=Homo sapiens GN=CPS1 PE=1 SV=2 - [CPSM_HUMAN]	14138.5	55.53	1	67	72	348	nucleotide binding; catalytic activity; metal ion binding; protein binding	nucleus; cytoplasm; mitochondrion; membrane; organelle lumen	metabolic process; response to stimulus; regulation of biological process; cell differentiation	Pf00117; Pf00289; Pf00988; Pf02142; Pf02222; Pf02786; Pf02787; Pf07478; Pf13535; Pf15632	1373	0.935753	312	9.89668	0.712317	312	19.6399	0.792498	312	15.8028	0.891554	312	10.3676	0.633806	311	24.6645	0.831097	312	12.7788	0.729201	312	16.0495	0.719443	312	19.5312	0.893494	312	14.2413	1500	164.835	6.7417
P68363	Tubulin alpha-1B chain OS=Homo sapiens GN=TUBA1B PE=1 SV=1 - [TBA1B_HUMAN]	13880.3	64.75	2	2	24	320	nucleotide binding; RNA binding; catalytic activity; structural molecule activity; protein binding	cytoplasm; cytoskeleton	cell organization and biogenesis; metabolic process; cellular component movement; transport; cell division; response to stimulus	Pf00091; Pf03953	10376	0.601185	8	18.1492	0.63763	9	18.7483	0.609893	8	55.7642	0.649241	9	10.1384	0.816182	9	14.1146	1.06529	9	24.8479	0.860198	8	39.9114	0.40916	9	36.5679	0.496431	9	26.0798	451	50.1196	5.05908
P68371	Tubulin beta-4B chain OS=Homo sapiens GN=TUBB4B PE=1 SV=1 - [TBB4B_HUMAN]	13674.1	71.91	4	1	24	442	nucleotide binding; RNA binding; catalytic activity; structural molecule activity; protein binding	nucleus; cytoplasm; cytosol; cytoskeleton; membrane	metabolic process; cellular component movement; cell organization and biogenesis; defense response; response to stimulus; transport	Pf00091; Pf03953; Pf10644	10383	0.979677	6	23.2604	0.999049	6	12.4955	0.91112	6	9.78217	1.00452	6	16.5471	0.98714	6	13.0423	1.01903	6	14.9312	1.04304	6	16.566	0.970252	6	14.7688	0.884418	6	12.9083	445	49.799	4.89404
P11142	Heat shock cognate 71 kDa protein OS=Homo sapiens GN=HSPA8 PE=1 SV=1 - [HSP7C_HUMAN]	13484.6	62.69	1	24	36	350	nucleotide binding; protein binding; catalytic activity; RNA binding	nucleus; spliceosomal complex; cytoplasm; cytosol; membrane; cell surface	metabolic process; cell organization and biogenesis; regulation of biological process; transport; response to stimulus; cell communication; cellular component movement	Pf00012; Pf02463; Pf06723	3312	1.01784	234	10.0394	1.00612	234	10.8563	1.06164	234	12.9336	0.995012	234	10.9074	0.989876	234	11.9966	1.02893	234	12.468	1.01816	234	13.3298	1.00988	234	12.012	1.03837	234	12.8168	646	70.8542	5.51611
O43707	Alpha-actinin-4 OS=Homo sapiens GN=ACTN4 PE=1 SV=2 - [ACTN4_HUMAN]	13251.6	68.61	2	39	58	332	DNA binding; protein binding; metal ion binding; RNA binding	extracellular; nucleus; cytoplasm; cytoskeleton; organelle lumen	response to stimulus; transport; coagulation; cellular component movement; regulation of biological process; cell organization and biogenesis	Pf00307; Pf00435; Pf08726; Pf11971; Pf13499	81	1.00576	216	8.13418	1.05189	216	11.1876	1.05293	216	8.73645	0.979905	216	10.2899	1.14782	216	9.45135	1.0646	216	8.69885	1.04837	216	9.78485	1.04943	216	10.4132	0.994134	216	13.0619	911	104.788	5.43994
P58107	Epiplakin OS=Homo sapiens GN=EPPK1 PE=1 SV=2 - [EPIPL_HUMAN]	13210.3	60.24	1	98	104	306	structural molecule activity; RNA binding	cytoplasm; cytoskeleton		Pf00681	83481	1.05718	283	11.1347	1.19683	283	16.3456	1.21821	283	13.0106	1.06692	283	11.3695	1.24425	283	15.6505	1.09486	283	10.4134	1.10681	283	11.9287	1.25715	283	16.0063	1.07028	283	13.2076	5090	555.279	5.60498
P22626	Heterogeneous nuclear ribonucleoproteins A2/B1 OS=Homo sapiens GN=HNRNPA2B1 PE=1 SV=2 - [ROA2_HUMAN]	12723.4	64.02	1	17	22	327	nucleotide binding; RNA binding; protein binding; DNA binding	nucleus; spliceosomal complex; cytoplasm; membrane	regulation of biological process; metabolic process; transport	Pf00076; Pf13893; Pf14259	3181	1.0149	209	11.0343	1.02975	208	12.2138	0.946718	207	15.3599	0.981245	209	11.2972	1.01975	209	9.9315	0.974327	208	11.5791	0.963495	206	14.4951	0.938528	209	16.4475	0.964915	209	12.9048	353	37.4067	8.95361
Q13813	Spectrin alpha chain, non-erythrocytic 1 OS=Homo sapiens GN=SPTAN1 PE=1 SV=3 - [SPTN1_HUMAN]	12106.8	64.2	1	150	151	326	protein binding; structural molecule activity; metal ion binding	cytoplasm; cytosol; cytoskeleton; membrane	cell death; cell organization and biogenesis; cellular component movement; regulation of biological process	Pf00018; Pf00036; Pf00435; Pf07653; Pf08239; Pf08726; Pf13405; Pf13499; Pf14604	6709	1.00009	313	10.0433	1.06952	313	15.9432	1.00332	313	12.5338	0.982729	313	11.2636	1.13157	313	9.97162	1.03003	313	10.2449	1.04586	313	13.4191	1.00166	313	12.688	0.96903	313	14.5465	2472	284.364	5.35107
P11021	78 kDa glucose-regulated protein OS=Homo sapiens GN=HSPA5 PE=1 SV=2 - [GRP78_HUMAN]	11914	55.2	2	39	41	283	nucleotide binding; protein binding; metal ion binding; catalytic activity; enzyme regulator activity	nucleus; cytoplasm; mitochondrion; endoplasmic reticulum; organelle lumen; membrane; cell surface	cell organization and biogenesis; transport; metabolic process; regulation of biological process; response to stimulus; coagulation; cell communication	Pf00012; Pf01968; Pf06723	3309	1.02903	256	11.3533	1.16134	256	13.903	1.22108	256	12.9476	1.02194	256	10.261	1.14685	256	12.0955	1.02682	256	11.1196	1.04144	256	14.6019	1.68534	256	21.6194	1.19109	256	12.4815	654	72.2884	5.16064
P49327	Fatty acid synthase OS=Homo sapiens GN=FASN PE=1 SV=3 - [FAS_HUMAN]	11894.3	46.2	1	88	89	303	nucleotide binding; catalytic activity; protein binding; metal ion binding; RNA binding	cytoplasm; mitochondrion; Golgi; cytosol; membrane	cell differentiation; metabolic process; regulation of biological process; response to stimulus	Pf00106; Pf00107; Pf00108; Pf00109; Pf00698; Pf00975; Pf02801; Pf08242; Pf08659; Pf13602; Pf14765	2194	0.953105	277	12.9314	1.09653	277	12.3397	1.05979	277	10.8878	1.00883	277	11.3817	1.0336	277	11.2601	0.995709	277	11.0047	0.969971	277	13.5835	0.941834	277	16.5481	1.09695	277	11.8477	2511	273.254	6.44287
P68104	Elongation factor 1-alpha 1 OS=Homo sapiens GN=EEF1A1 PE=1 SV=1 - [EF1A1_HUMAN]	11877.1	57.36	2	16	26	509	RNA binding; nucleotide binding; catalytic activity; protein binding	nucleus; cytoplasm; cytosol; membrane; cytoskeleton	metabolic process; regulation of biological process; response to stimulus	Pf00009; Pf03143; Pf03144	1915	0.977463	221	10.8022	0.922584	221	19.0698	0.951358	220	14.3942	1.00339	221	13.1636	0.918577	221	14.1749	0.972199	221	16.5779	0.927384	221	13.1285	0.981842	221	14.2624	1.06134	221	14.9881	462	50.1091	9.01221
P06748	Nucleophosmin OS=Homo sapiens GN=NPM1 PE=1 SV=2 - [NPM_HUMAN]	11804.3	47.28	2	12	12	997	RNA binding; enzyme regulator activity; protein binding	nucleus; cytoplasm; cytosol; cytoskeleton; membrane	metabolic process; response to stimulus; cell organization and biogenesis; transport; regulation of biological process	Pf03066	4869	1.01029	296	11.0805	1.02948	296	16.1906	0.983131	296	20.4665	1.00999	296	11.4981	0.92802	296	15.9647	0.972591	296	10.8639	0.969116	296	12.6892	0.977853	296	12.177	1.05921	296	21.6545	294	32.5548	4.77979
P00558	Phosphoglycerate kinase 1 OS=Homo sapiens GN=PGK1 PE=1 SV=3 - [PGK1_HUMAN]	11795.6	77.46	1	26	33	303	nucleotide binding; catalytic activity; protein binding	cytoplasm; cytosol; membrane	metabolic process; cell differentiation	Pf00162	5230	1.19739	240	13.6625	1.57618	240	26.0551	1.21186	240	12.5889	1.24729	241	12.8892	1.5473	241	23.6643	1.01626	241	9.79877	1.24113	240	14.0509	1.23836	241	15.0147	1.23869	241	14.016	417	44.5861	8.104
P55072	Transitional endoplasmic reticulum ATPase OS=Homo sapiens GN=VCP PE=1 SV=4 - [TERA_HUMAN]	11708.2	64.14	2	48	48	304	nucleotide binding; catalytic activity; RNA binding; protein binding; enzyme regulator activity	proteasome; nucleus; cytoplasm; endoplasmic reticulum; membrane; cytosol	metabolic process; response to stimulus; transport; regulation of biological process; cell death; cell organization and biogenesis	Pf00004; Pf00910; Pf01057; Pf01078; Pf02359; Pf02933; Pf05496; Pf05673; Pf06068; Pf07724; Pf07726; Pf07728; Pf09336; Pf13191; Pf13207; Pf13401	7415	0.978011	248	11.8695	1.00016	249	17.628	0.994454	248	16.5021	1.01161	248	11.6833	0.98111	248	14.9417	0.987667	249	11.5276	0.991168	246	12.5335	0.987408	248	18.1586	1.03901	249	14.4559	806	89.2657	5.26221
P29401	Transketolase OS=Homo sapiens GN=TKT PE=1 SV=3 - [TKT_HUMAN]	11462.5	59.71	2	33	33	264	metal ion binding; catalytic activity; protein binding	nucleus; membrane; cytosol	metabolic process; regulation of biological process	Pf00456; Pf00676; Pf02775; Pf02779; Pf02780; Pf09364	7086	0.99932	247	11.0097	0.984665	247	14.4539	0.98324	247	16.7107	0.990852	247	12.0004	1.03533	247	13.2086	1.01747	247	11.9426	0.970071	247	10.5223	0.962807	247	12.8933	1.0066	247	14.6156	623	67.8347	7.66455
Q9BQE3	Tubulin alpha-1C chain OS=Homo sapiens GN=TUBA1C PE=1 SV=1 - [TBA1C_HUMAN]	11313.9	64.59	2	5	24	266	nucleotide binding; catalytic activity; structural molecule activity; protein binding	nucleus; cytoplasm; cytoskeleton	metabolic process; cellular component movement; transport; cell organization and biogenesis; cell division	Pf00091; Pf03953	84790	0.952539	38	6.31039	0.826422	38	18.1263	0.913926	38	21.659	0.984633	38	9.35996	0.855737	38	18.1545	1.07195	38	11.1605	1.03619	38	10.8328	1.00811	38	13.179	0.977819	38	15.2226	449	49.8635	5.09717
Q00610	Clathrin heavy chain 1 OS=Homo sapiens GN=CLTC PE=1 SV=5 - [CLH1_HUMAN]	11239.9	59.52	3	78	78	295	RNA binding; structural molecule activity; protein binding	cytoplasm; mitochondrion; cytosol; membrane	cell differentiation; transport; cell organization and biogenesis; regulation of biological process; response to stimulus; cellular component movement; metabolic process	Pf00637; Pf01394; Pf04053; Pf09268; Pf13838	1213	0.989583	259	12.085	1.0136	259	14.8042	1.01016	259	14.2461	1.01592	259	10.8065	1.04773	259	14.3084	0.998802	259	12.0067	0.991124	259	12.849	1.0104	259	13.958	1.00689	259	13.2254	1675	191.493	5.69385
P04350	Tubulin beta-4A chain OS=Homo sapiens GN=TUBB4A PE=1 SV=2 - [TBB4A_HUMAN]	10933.8	69.37	4	2	22	378	nucleotide binding; catalytic activity; structural molecule activity; protein binding	nucleus; cytoplasm; cytosol; cytoskeleton; membrane	metabolic process; cell organization and biogenesis; cellular component movement; transport	Pf00091; Pf03953; Pf10644	10382	1.00186	3	11.4797	1.0195	3	10.1156	0.948596	3	11.1481	1.05276	3	5.7264	1.0256	3	3.09754	1.07764	3	1.73626	0.960449	3	5.00597	1.00627	3	11.1777	0.942298	3	11.2684	444	49.5539	4.88135
P78371	T-complex protein 1 subunit beta OS=Homo sapiens GN=CCT2 PE=1 SV=4 - [TCPB_HUMAN]	10795.9	77.38	1	36	36	228	nucleotide binding; protein binding	nucleus; cytoplasm; cytosol	metabolic process; cell organization and biogenesis; transport	Pf00118	10576	1.00344	203	11.9361	0.97932	203	14.3618	1.01857	204	13.0202	1.00479	204	12.5558	0.981224	203	12.9152	0.984722	204	10.8141	0.986963	203	15.1998	1.02183	203	14.8498	1.01353	204	15.0915	535	57.4521	6.45557
Q01082	Spectrin beta chain, non-erythrocytic 1 OS=Homo sapiens GN=SPTBN1 PE=1 SV=2 - [SPTB2_HUMAN]	10714.5	51.23	3	99	111	281	protein binding; structural molecule activity; RNA binding	nucleus; cytoplasm; cytosol; cytoskeleton; membrane	cell organization and biogenesis; metabolic process; transport; cellular component movement; regulation of biological process	Pf00169; Pf00307; Pf00435; Pf11971; Pf12128; Pf15410	6711	1.01909	244	10.2174	1.06852	244	13.5557	1.0068	244	11.4077	0.990068	244	11.1599	1.14408	244	9.23666	1.03463	244	9.79132	1.04283	244	10.5193	1.03073	244	12.5639	0.96703	244	13.1317	2364	274.439	5.56689
P68366	Tubulin alpha-4A chain OS=Homo sapiens GN=TUBA4A PE=1 SV=1 - [TBA4A_HUMAN]	10668.5	60.49	2	4	22	253	nucleotide binding; catalytic activity; structural molecule activity; protein binding	extracellular; cytoplasm; cytosol; cytoskeleton	transport; metabolic process; cell organization and biogenesis; cellular component movement; coagulation	Pf00091; Pf03953	7277	1.04298	27	11.0234	1.19071	27	7.8315	1.05676	27	14.7354	1.00073	27	9.65548	1.27972	27	17.8961	1.08016	27	8.54111	1.15848	27	11.5867	1.15872	27	13.5564	0.899954	27	15.8039	448	49.8924	5.05908
P08107	Heat shock 70 kDa protein 1A/1B OS=Homo sapiens GN=HSPA1A PE=1 SV=5 - [HSP71_HUMAN]	10550.5	61.31	2	29	33	237	nucleotide binding; receptor activity; protein binding; RNA binding; catalytic activity	nucleus; cytoplasm; mitochondrion; endoplasmic reticulum; cytosol	cell organization and biogenesis; metabolic process; response to stimulus; regulation of biological process	Pf00012; Pf06723	3304	1.00646	182	10.5722	0.940839	182	13.5084	1.08526	182	10.7714	1.04137	182	11.1151	0.91312	182	13.39	0.963333	182	12.7911	0.974197	182	12.1961	0.989774	182	11.7687	1.10171	182	11.6629	641	70.009	5.65576
P13639	Elongation factor 2 OS=Homo sapiens GN=EEF2 PE=1 SV=4 - [EF2_HUMAN]	10451.5	60.14	1	45	47	291	nucleotide binding; RNA binding; catalytic activity; protein binding; translation regulator activity	nucleus; cytoplasm; cytosol; membrane	cell differentiation; metabolic process; cell death; regulation of biological process	Pf00009; Pf00679; Pf03144; Pf03764; Pf14492	1938	0.962836	245	12.4509	0.910986	245	22.941	0.941362	245	18.1273	0.992613	245	12.4269	0.904465	245	19.7419	0.979594	245	9.80161	0.955535	245	12.5725	1.0088	245	14.8487	0.993284	245	15.3133	858	95.277	6.82959
P07737	Profilin-1 OS=Homo sapiens GN=PFN1 PE=1 SV=2 - [PROF1_HUMAN]	10331.7	92.86	1	16	17	254	enzyme regulator activity; nucleotide binding; protein binding; RNA binding	nucleus; cytoplasm; cytosol; cytoskeleton; membrane	transport; regulation of biological process; cell organization and biogenesis; coagulation; cell death; response to stimulus	Pf00235	5216	0.999449	242	12.6002	1.00685	242	15.6972	0.999683	241	16.4743	0.979754	242	12.5803	1.02887	242	13.8288	1.00248	242	12.9459	1.00404	242	12.5261	1.03152	242	13.0828	1.01973	242	15.4469	140	15.0446	8.26514
P05787	Keratin, type II cytoskeletal 8 OS=Homo sapiens GN=KRT8 PE=1 SV=7 - [K2C8_HUMAN]	10243.3	81.78	8	31	38	261	catalytic activity; motor activity; structural molecule activity; protein binding	nucleus; cytoplasm; membrane; cytoskeleton	cell death; cell organization and biogenesis; regulation of biological process; response to stimulus; cell differentiation	Pf00038; Pf01576; Pf13166; Pf15003	3856	0.994826	209	16.5687	1.14313	209	17.9663	0.935625	209	16.0754	1.00422	209	17.0238	1.09146	209	12.341	0.91128	209	19.0073	0.914657	209	17.8356	0.955596	208	18.638	0.969482	209	18.534	483	53.6711	5.59229
Q13885	Tubulin beta-2A chain OS=Homo sapiens GN=TUBB2A PE=1 SV=1 - [TBB2A_HUMAN]	10015.7	56.4	2	1	20	327	nucleotide binding; catalytic activity; structural molecule activity	nucleus; cytoplasm; cytoskeleton; membrane	metabolic process; cellular component movement; cell organization and biogenesis; cell differentiation; transport	Pf00091; Pf03953; Pf10644	7280	0.914876	2	5.58931	0.916646	2	6.06618	0.924843	2	1.84344	0.933795	2	10.731	1.01526	2	7.4066	0.889889	2	16.9741	0.952327	2	8.84369	1.08488	2	9.09399	0.830875	2	2.7553	445	49.875	4.89404
Q9BVA1	Tubulin beta-2B chain OS=Homo sapiens GN=TUBB2B PE=1 SV=1 - [TBB2B_HUMAN]	9976.7	57.3	2	1	20	326	nucleotide binding; catalytic activity; structural molecule activity; protein binding	nucleus; cytoplasm; cytoskeleton; membrane	cellular component movement; metabolic process; cell organization and biogenesis; cell differentiation; transport	Pf00091; Pf03953; Pf10644	347733	1.06094	1		1.1155	1		1.10266	1		1.13912	1		1.13715	1		0.993152	1		1.0905	1		1.0892	1		1.1157	1		445	49.9209	4.89404
P25705	ATP synthase subunit alpha, mitochondrial OS=Homo sapiens GN=ATP5A1 PE=1 SV=1 - [ATPA_HUMAN]	9917.81	61.84	1	30	30	244	nucleotide binding; protein binding; catalytic activity; transporter activity; RNA binding	mitochondrion; membrane; organelle lumen	regulation of biological process; metabolic process; transport	Pf00006; Pf00306; Pf02663; Pf02874; Pf05943	498	0.973154	169	10.5348	0.824897	169	18.2822	0.99366	169	11.6585	0.947831	169	10.9168	0.855375	169	18.1839	0.966831	169	11.346	0.95577	169	15.2013	0.964753	169	13.5873	0.999426	169	15.6487	553	59.7136	9.12939
P06576	ATP synthase subunit beta, mitochondrial OS=Homo sapiens GN=ATP5B PE=1 SV=3 - [ATPB_HUMAN]	9915.52	72.78	1	26	26	301	nucleotide binding; transporter activity; metal ion binding; protein binding; catalytic activity; receptor activity	nucleus; mitochondrion; membrane; organelle lumen; cell surface	cell differentiation; metabolic process; transport; regulation of biological process; cell organization and biogenesis; cellular homeostasis	Pf00006; Pf00306; Pf02874	506	0.963733	224	9.43295	0.798329	223	15.7279	0.978446	224	13.536	0.952882	224	12.5237	0.799751	224	17.7198	0.963469	224	11.2786	0.919676	224	12.6215	0.914057	224	14.6146	0.981167	224	13.0946	529	56.5246	5.40186
P07195	L-lactate dehydrogenase B chain OS=Homo sapiens GN=LDHB PE=1 SV=2 - [LDHB_HUMAN]	9762	63.17	1	19	21	221	catalytic activity; protein binding; nucleotide binding	cytoplasm; mitochondrion; cytosol; membrane	metabolic process	Pf00056; Pf02866	3945	0.972269	200	10.6605	0.976479	200	17.4782	0.933773	198	15.1947	0.996578	200	12.8404	0.971385	199	14.5313	0.977996	200	13.4103	0.926842	200	14.6671	0.96388	200	12.864	0.989501	200	15.0208	334	36.6151	6.04932
Q04695	Keratin, type I cytoskeletal 17 OS=Homo sapiens GN=KRT17 PE=1 SV=2 - [K1C17_HUMAN]	9753.86	81.94	7	19	34	229	structural molecule activity; protein binding; receptor activity; signal transducer activity	cytoplasm	regulation of biological process; response to stimulus; cell organization and biogenesis	Pf00038; Pf07888	3872	0.981592	150	13.3812	1.17496	150	15.3979	1.1102	150	13.7597	0.98368	150	13.2276	1.25927	150	11.5809	1.06515	150	12.5746	1.08657	150	12.1288	1.13932	150	13.511	0.988883	150	14.6309	432	48.076	5.021
P02545	Prelamin-A/C OS=Homo sapiens GN=LMNA PE=1 SV=1 - [LMNA_HUMAN]	9567.42	69.58	1	49	50	240	structural molecule activity; protein binding	nucleus; membrane; cytoplasm; cytosol	cell death; cell organization and biogenesis; regulation of biological process; response to stimulus; transport; metabolic process	Pf00038; Pf00932	4000	1.01744	211	10.7226	1.15621	211	13.8337	1.04019	211	12.2021	1.01878	211	10.6343	1.15036	211	10.0718	1.01667	211	11.9506	1.01361	211	10.6393	1.03212	211	13.666	0.983785	211	12.41	664	74.0947	7.02002
P26038	Moesin OS=Homo sapiens GN=MSN PE=1 SV=3 - [MOES_HUMAN]	9549.75	69.5	1	33	45	254	RNA binding; protein binding; structural molecule activity	nucleus; cytoplasm; cytoskeleton; membrane; cell surface	cellular component movement; regulation of biological process	Pf00373; Pf00769; Pf09379; Pf09380	4478	1.02474	171	12.8428	1.06711	171	16.1298	1.03839	171	15.045	0.997905	171	11.864	1.10145	171	13.2751	1.01427	171	11.8695	1.01715	171	12.2478	1.03533	171	15.5961	1.03893	171	16.123	577	67.7778	6.40479
P53396	ATP-citrate synthase OS=Homo sapiens GN=ACLY PE=1 SV=3 - [ACLY_HUMAN]	9541.24	53.95	1	52	53	267	nucleotide binding; catalytic activity; protein binding; metal ion binding	nucleus; cytoplasm; mitochondrion; cytosol; membrane	metabolic process; regulation of biological process	Pf00285; Pf00549; Pf02629; Pf08442	47	0.989267	239	9.57014	1.13212	239	12.272	1.0591	239	11.0757	1.02878	239	9.99544	1.13958	239	11.0859	1.03649	238	9.1037	1.01194	239	11.598	1.0361	239	10.7124	1.0313	239	12.6346	1101	120.762	7.32764
P22314	Ubiquitin-like modifier-activating enzyme 1 OS=Homo sapiens GN=UBA1 PE=1 SV=3 - [UBA1_HUMAN]	9401.52	51.89	1	43	43	196	nucleotide binding; catalytic activity; protein binding; RNA binding	nucleus; cytoplasm; mitochondrion; membrane; cytosol	metabolic process; response to stimulus; cell death	Pf00899; Pf02134; Pf09358; Pf10585	7317	1.01569	179	11.3377	1.046	179	13.3305	0.979054	179	13.2313	1.03184	179	10.7548	1.00343	179	13.7714	0.963913	179	11.7876	0.958893	179	12.329	1.03741	179	14.0095	1.02408	179	11.7356	1058	117.774	5.75732
Q8IVF2	Protein AHNAK2 OS=Homo sapiens GN=AHNAK2 PE=1 SV=2 - [AHNK2_HUMAN]	9378.86	50.61	3	130	132	256	protein binding	nucleus; cytoplasm; membrane	cell organization and biogenesis		113146	1.0291	232	9.30328	1.27651	232	10.9849	1.03427	232	11.6107	1.09391	232	9.63473	1.26342	232	11.3107	1.01498	232	9.54532	1.08547	232	11.2038	1.07711	232	11.7123	0.967803	232	11.6461	5795	616.242	5.36377
P05783	Keratin, type I cytoskeletal 18 OS=Homo sapiens GN=KRT18 PE=1 SV=2 - [K1C18_HUMAN]	9358.33	71.16	9	26	28	192	structural molecule activity; protein binding; RNA binding	nucleus; cytoplasm	cell death; regulation of biological process; response to stimulus; cell organization and biogenesis; transport	Pf00038	3875	1.01522	166	10.7545	1.07315	166	14.8494	0.874217	166	15.6606	0.933224	166	12.8063	0.953649	166	10.7708	0.87897	166	13.3929	0.854559	166	14.1275	0.907721	166	17.5224	0.967414	166	16.7224	430	48.0285	5.45264
P04075	Fructose-bisphosphate aldolase A OS=Homo sapiens GN=ALDOA PE=1 SV=2 - [ALDOA_HUMAN]	9315.27	73.08	1	22	26	196	protein binding; catalytic activity; RNA binding	extracellular; nucleus; cytoplasm; cytosol; cytoskeleton; membrane; organelle lumen	transport; metabolic process; cell organization and biogenesis; coagulation; regulation of biological process; cellular homeostasis	Pf00274	226	1.18808	168	12.8051	1.3841	168	17.2829	1.15457	166	14.4305	1.25143	168	16.6489	1.3879	168	18.39	1.06733	168	11.8702	1.22913	168	15.0709	1.16487	168	14.24	1.21375	168	15.5174	364	39.3953	8.08936
Q13509	Tubulin beta-3 chain OS=Homo sapiens GN=TUBB3 PE=1 SV=2 - [TBB3_HUMAN]	9161.1	54.22	2	5	19	316	nucleotide binding; catalytic activity; structural molecule activity; protein binding	nucleus; cytoplasm; cytoskeleton; membrane	metabolic process; cellular component movement; cell organization and biogenesis; transport	Pf00091; Pf03953; Pf10644	10381	0.949567	7	7.52729	1.06138	7	12.914	1.0101	7	27.2499	1.09738	7	19.946	1.0465	7	5.76123	0.986838	7	4.54566	1.1269	7	12.19	1.08884	7	12.2504	1.08279	7	23.5278	450	50.4003	4.93213
Q14980	Nuclear mitotic apparatus protein 1 OS=Homo sapiens GN=NUMA1 PE=1 SV=2 - [NUMA1_HUMAN]	8728.12	55.37	4	97	98	210	structural molecule activity; protein binding	membrane; nucleus; chromosome; cytoplasm; cytosol; cytoskeleton	cell organization and biogenesis; cell division; cell differentiation	Pf04111; Pf07888; Pf12128	4926	1.02997	193	9.5907	1.04605	193	12.2464	0.901282	193	13.3668	1.00862	193	10.1923	0.972339	192	10.6353	0.911128	192	12.1783	0.912416	192	12.1144	0.876627	193	12.765	0.97722	193	13.3944	2115	238.115	5.78271
P60174	Triosephosphate isomerase OS=Homo sapiens GN=TPI1 PE=1 SV=3 - [TPIS_HUMAN]	8639.55	74.13	1	18	18	222	catalytic activity; protein binding	nucleus; cytosol	metabolic process; development	Pf00121	7167	1.34417	211	14.8019	1.89911	211	28.4037	1.3481	210	14.7103	1.45723	211	16.9089	1.63646	211	23.3941	0.988172	211	15.2872	1.23305	211	14.7496	1.22563	211	13.4085	1.25584	211	14.1306	286	30.7717	5.92236
P00338	L-lactate dehydrogenase A chain OS=Homo sapiens GN=LDHA PE=1 SV=2 - [LDHA_HUMAN]	8574.64	74.1	2	24	27	243	nucleotide binding; catalytic activity; protein binding	nucleus; cytoplasm; mitochondrion; cytosol; membrane	metabolic process; cell communication; response to stimulus	Pf00056; Pf02866	3939	1.25086	216	15.6086	1.56411	216	19.344	1.17388	216	12.6345	1.29468	216	15.8092	1.50204	216	14.8051	1.00101	216	12.5512	1.23002	216	14.1718	1.16667	216	15.217	1.19783	216	15.738	332	36.6654	8.26514
Q16777	Histone H2A type 2-C OS=Homo sapiens GN=HIST2H2AC PE=1 SV=4 - [H2A2C_HUMAN]	8504.37	58.91	7	2	7	280	DNA binding; protein binding	chromosome; nucleus	cell organization and biogenesis	Pf00125; Pf00808	8338	1.06435	3	20.9306	0.862133	3	14.8401	1.06864	3	12.5125	1.15211	3	16.9608	0.994753	3	3.80881	0.871151	3	18.0501	0.76066	3	6.37861	0.913774	3	4.30102	1.07698	3	10.0172	129	13.9798	10.9019
P37802	Transgelin-2 OS=Homo sapiens GN=TAGLN2 PE=1 SV=3 - [TAGL2_HUMAN]	8483.95	84.42	2	17	17	240	protein binding	membrane	cell differentiation	Pf00307; Pf00402	8407	1.04369	194	10.1876	1.13454	194	11.9033	1.03291	194	13.0176	1.04457	194	11.039	1.15319	194	12.3651	1.02776	194	12.1302	1.00837	194	14.1556	1.02744	194	14.3273	1.01793	194	11.7091	199	22.3772	8.25049
Q562R1	Beta-actin-like protein 2 OS=Homo sapiens GN=ACTBL2 PE=1 SV=2 - [ACTBL_HUMAN]	8401.77	38.56	1	5	11	289	nucleotide binding	cytoplasm; cytoskeleton		Pf00022	345651	1.03201	11	8.59877	1.09572	11	10.7919	1.18258	11	13.7418	1.03547	11	10.1706	1.10691	11	9.57102	1.05302	11	5.79632	1.09198	11	11.6476	1.13907	11	8.18143	1.19766	11	15.2444	376	41.976	5.59229
P62937	Peptidyl-prolyl cis-trans isomerase A OS=Homo sapiens GN=PPIA PE=1 SV=2 - [PPIA_HUMAN]	8396.1	79.39	4	15	15	221	catalytic activity; protein binding; RNA binding	extracellular; nucleus; cytoplasm; cytosol; membrane	metabolic process; transport; coagulation; cell organization and biogenesis; regulation of biological process; cellular component movement	Pf00160	5478	0.99432	188	13.6856	0.965588	188	17.3549	0.94934	188	15.3567	1.00101	188	13.7776	0.981147	188	15.4691	0.98973	188	12.8281	0.986805	188	13.9367	0.947017	188	15.443	1.01602	188	15.0628	165	18.0009	7.81104
P04908	Histone H2A type 1-B/E OS=Homo sapiens GN=HIST1H2AB PE=1 SV=2 - [H2A1B_HUMAN]	8335.23	36.15	3	1	6	276	DNA binding; protein binding	chromosome; nucleus	cell organization and biogenesis; regulation of biological process	Pf00125; Pf00808	8335	1.39298	1		1.71581	1		1.27795	1		1.74301	1		1.17442	1		1.01106	1		1.07901	1		1.60179	1		1.68614	1		130	14.127	11.0483
P31943	Heterogeneous nuclear ribonucleoprotein H OS=Homo sapiens GN=HNRNPH1 PE=1 SV=4 - [HNRH1_HUMAN]	8319.83	45.88	1	10	17	235	nucleotide binding; RNA binding; protein binding	nucleus; spliceosomal complex; cytoplasm; cytoskeleton; membrane	metabolic process; regulation of biological process	Pf00076; Pf08080; Pf14259	3187	1.01413	133	7.61265	1.06502	133	8.4216	1.00074	133	11.2969	0.994462	133	10.3842	1.03431	133	9.5717	1.01444	133	9.13682	0.989718	133	12.1097	0.954375	133	13.4207	1.03659	133	12.6324	449	49.1984	6.30322
Q99832	T-complex protein 1 subunit eta OS=Homo sapiens GN=CCT7 PE=1 SV=2 - [TCPH_HUMAN]	8194.84	68.88	1	33	33	236	nucleotide binding; protein binding	cytoplasm; mitochondrion; cytosol	metabolic process; transport	Pf00118	10574	1.00894	176	10.5522	0.971279	176	11.3366	0.989717	176	12.032	0.995689	176	9.95544	0.970229	176	13.6022	1.00165	176	9.31013	0.983296	176	11.8442	1.00651	176	11.7172	1.02365	176	13.3056	543	59.3289	7.6499
P26599	Polypyrimidine tract-binding protein 1 OS=Homo sapiens GN=PTBP1 PE=1 SV=1 - [PTBP1_HUMAN]	8173.59	50.28	1	16	19	205	nucleotide binding; RNA binding; protein binding	nucleus; membrane	metabolic process; regulation of biological process	Pf00076; Pf13893; Pf14259	5725	1.03512	120	13.3	1.08659	120	15.1482	1.02436	119	16.9236	1.06595	120	14.9127	1.05651	120	15.7341	1.008	120	11.0053	1.02048	120	13.831	0.98796	120	20.4576	1.07026	120	16.4124	531	57.1856	9.17334
P09651	Heterogeneous nuclear ribonucleoprotein A1 OS=Homo sapiens GN=HNRNPA1 PE=1 SV=5 - [ROA1_HUMAN]	8155.61	58.6	1	8	21	186	nucleotide binding; DNA binding; RNA binding; protein binding	nucleus; spliceosomal complex; cytoplasm; membrane; cytoskeleton	metabolic process; transport; cell death	Pf00076; Pf13893; Pf14259	3178	1.01569	69	14.3127	1.00513	69	19.7857	0.961207	69	18.2213	0.988497	69	13.8766	1.00091	69	16.3129	1.0063	69	13.0203	1.0052	68	17.6449	1.03944	69	21.6502	1.01049	69	17.0488	372	38.7231	9.12939
P12956	X-ray repair cross-complementing protein 6 OS=Homo sapiens GN=XRCC6 PE=1 SV=2 - [XRCC6_HUMAN]	8072.78	53.86	1	33	34	218	nucleotide binding; DNA binding; catalytic activity; protein binding; RNA binding	nucleus; chromosome; cytoplasm; cytosol; membrane	cell organization and biogenesis; metabolic process; response to stimulus; regulation of biological process; defense response	Pf02037; Pf02735; Pf03730; Pf03731	2547	0.986218	200	10.284	1.04678	200	12.6645	0.932991	199	13.5536	0.982407	200	12.2096	1.0068	200	11.6045	0.942853	200	10.8872	0.915928	200	13.6349	0.911426	198	14.0046	0.960341	199	15.8127	609	69.7991	6.63916
P12814	Alpha-actinin-1 OS=Homo sapiens GN=ACTN1 PE=1 SV=2 - [ACTN1_HUMAN]	7974.67	53.14	3	22	41	196	RNA binding; protein binding; metal ion binding	extracellular; nucleus; cytoplasm; cytosol; cytoskeleton; membrane; organelle lumen	transport; cell organization and biogenesis; coagulation; cell differentiation; regulation of biological process	Pf00036; Pf00307; Pf00435; Pf08726; Pf11971; Pf13405; Pf13499	87	1.00564	87	8.13544	1.05812	87	11.7163	1.13862	87	14.5353	1.00067	87	8.64394	1.1958	87	7.81336	1.10113	87	9.80111	1.09366	87	12.0607	1.1067	87	7.91543	1.03558	87	10.5086	892	102.993	5.41455
O75643	U5 small nuclear ribonucleoprotein 200 kDa helicase OS=Homo sapiens GN=SNRNP200 PE=1 SV=2 - [U520_HUMAN]	7969.1	43.96	1	79	81	231	nucleotide binding; catalytic activity; protein binding; RNA binding	nucleus; spliceosomal complex; membrane	cell organization and biogenesis; metabolic process; cell differentiation	Pf00270; Pf00271; Pf02889; Pf04851	23020	1.00853	190	9.83506	0.99994	190	12.2115	0.961648	190	13.7639	0.999229	190	9.79936	0.971384	190	11.916	0.984374	190	10.6207	0.954153	190	11.7656	0.926189	190	13.4171	0.996683	190	11.3212	2136	244.353	6.06201
O00410	Importin-5 OS=Homo sapiens GN=IPO5 PE=1 SV=4 - [IPO5_HUMAN]	7882.03	64.63	1	44	48	201	enzyme regulator activity; protein binding; transporter activity; RNA binding	nucleus; cytoplasm; Golgi; membrane	transport; regulation of biological process; response to stimulus	Pf02985; Pf12755; Pf13513; Pf13646	3843	0.977693	158	12.1049	0.944549	158	15.3791	0.973472	158	17.9542	0.981531	158	12.5539	0.94597	158	16.2653	0.997848	158	11.7599	0.963409	158	13.3511	0.970853	158	12.9692	0.981062	158	15.8525	1097	123.55	4.94482
P18206	Vinculin OS=Homo sapiens GN=VCL PE=1 SV=4 - [VINC_HUMAN]	7822.74	58.02	1	59	59	218	protein binding; catalytic activity; structural molecule activity	extracellular; cytoplasm; cytosol; cytoskeleton; membrane	transport; cellular component movement; coagulation; cell organization and biogenesis; regulation of biological process; cell growth	Pf01044	7414	0.993918	197	8.90595	1.05408	197	12.2826	1.12834	197	9.51462	0.97223	197	9.84048	1.17662	197	8.76702	1.08363	197	9.32469	1.0855	197	12.5942	1.09378	197	10.5097	1.00051	197	12.6265	1134	123.722	5.65576
Q08211	ATP-dependent RNA helicase A OS=Homo sapiens GN=DHX9 PE=1 SV=4 - [DHX9_HUMAN]	7636.66	47.24	2	50	50	171	nucleotide binding; protein binding; DNA binding; RNA binding; catalytic activity	nucleus; cytoplasm; cytosol; membrane	metabolic process; cell differentiation; regulation of biological process; response to stimulus; defense response	Pf00035; Pf00270; Pf00271; Pf04408; Pf07717	1660	1.02754	161	10.7527	1.02164	161	13.815	0.951568	161	15.8237	1.00936	161	11.0763	1.01955	161	11.5263	0.966095	161	11.4694	0.962077	161	13.8178	0.978808	161	12.3343	1.02397	161	12.2028	1270	140.869	6.84424
P34932	Heat shock 70 kDa protein 4 OS=Homo sapiens GN=HSPA4 PE=1 SV=4 - [HSP74_HUMAN]	7522.18	65	1	47	50	183	nucleotide binding; protein binding	nucleus; cytoplasm; mitochondrion; cytosol	cell organization and biogenesis; response to stimulus; transport	Pf00012; Pf06723	3308	0.960556	157	7.70189	0.930218	157	11.9449	0.966595	157	9.32331	0.969922	157	9.24297	0.944624	157	9.52065	0.980857	157	10.0495	0.946702	157	10.0311	0.953316	157	12.2329	0.948312	157	13.4513	840	94.2712	5.18604
P38646	Stress-70 protein, mitochondrial OS=Homo sapiens GN=HSPA9 PE=1 SV=2 - [GRP75_HUMAN]	7476.22	61.27	1	36	37	175	nucleotide binding; protein binding; RNA binding	nucleus; cytoplasm; mitochondrion; cell surface	cell organization and biogenesis; metabolic process; transport; regulation of biological process	Pf00012; Pf06723	3313	0.947625	163	10.9709	0.707981	161	19.7324	0.961402	163	13.0972	0.914545	163	12.3223	0.734366	163	19.1225	0.987892	163	11.1835	0.880158	163	12.8917	0.93074	163	12.5426	0.946023	163	16.117	679	73.6348	6.16357
P07355	Annexin A2 OS=Homo sapiens GN=ANXA2 PE=1 SV=2 - [ANXA2_HUMAN]	7384.69	71.68	2	28	28	204	enzyme regulator activity; metal ion binding; protein binding; RNA binding	extracellular; nucleus; cytoplasm; membrane; endosome; cell surface	cell organization and biogenesis; regulation of biological process; transport; response to stimulus	Pf00191	302	1.01762	176	11.1331	1.09211	176	15.5622	1.12718	176	12.2581	1.01748	176	11.0201	1.1936	176	13.498	1.08272	176	10.9677	1.11165	176	11.5523	1.13989	176	10.9813	1.01479	176	13.6883	339	38.5798	7.75244
P62158	Calmodulin OS=Homo sapiens GN=CALM1 PE=1 SV=2 - [CALM_HUMAN]	7301.43	89.93	3	11	11	252	metal ion binding; protein binding; catalytic activity; enzyme regulator activity	extracellular; nucleus; cytoplasm; cytosol; cytoskeleton; membrane	response to stimulus; regulation of biological process; transport; metabolic process; cell organization and biogenesis; cell communication; coagulation; defense response	Pf00036; Pf08726; Pf12763; Pf13202; Pf13405; Pf13499; Pf13833; Pf14658	808	0.933321	119	12.0775	0.928478	119	13.9963	0.946766	119	11.1034	0.909507	119	12.3291	0.990865	119	9.42611	0.968373	119	10.1903	0.975637	119	12.1309	0.835674	119	15.49	0.93872	119	15.3439	149	16.8268	4.22119
A5A3E0	POTE ankyrin domain family member F OS=Homo sapiens GN=POTEF PE=1 SV=2 - [POTEF_HUMAN]	7209.52	8.09	1	2	9	209	protein binding; nucleotide binding	cytoplasm		Pf00022; Pf00023; Pf12796; Pf13606; Pf13637; Pf13857; Pf14915	728378	1.07358	5	15.639	0.891212	5	10.9899	0.996731	5	10.8212	0.993821	5	14.6388	0.944556	5	21.4249	1.08908	5	19.5139	1.12703	5	6.39228	1.12029	5	9.63244	1.12811	5	12.2307	1075	121.367	6.20166
P14625	Endoplasmin OS=Homo sapiens GN=HSP90B1 PE=1 SV=1 - [ENPL_HUMAN]	7087.97	49.32	2	40	42	187	nucleotide binding; RNA binding; metal ion binding; protein binding	extracellular; nucleus; endoplasmic reticulum; organelle lumen; membrane; cytosol	response to stimulus; regulation of biological process; metabolic process; transport; cell organization and biogenesis; defense response	Pf00183; Pf02518; Pf13589	7184	1.03044	159	11.6269	1.19899	159	12.9152	1.07674	159	12.2524	1.01433	159	10.4009	1.15809	159	10.5367	1.00398	159	10.3908	1.01695	159	13.1075	1.22518	159	13.7359	1.06656	159	13.5392	803	92.4113	4.84326
P08195	4F2 cell-surface antigen heavy chain OS=Homo sapiens GN=SLC3A2 PE=1 SV=3 - [4F2_HUMAN]	7066.62	45.71	1	30	30	194	RNA binding; catalytic activity; transporter activity; protein binding	nucleus; cytoplasm; membrane; cell surface	metabolic process; transport; coagulation; cell growth; response to stimulus; cellular component movement	Pf00128	6520	1.03887	113	11.9323	1.07679	113	16.5776	1.27771	113	10.6052	1.02893	113	10.6413	1.12272	113	10.9126	1.11675	113	13.3694	1.18181	113	13.2612	1.21281	113	18.9649	1.08318	113	17.0028	630	67.9517	5.0083
Q92616	Translational activator GCN1 OS=Homo sapiens GN=GCN1L1 PE=1 SV=6 - [GCN1L_HUMAN]	7047.96	43.8	1	102	103	192	protein binding; RNA binding	cytoplasm; ribosome; membrane	metabolic process; regulation of biological process	Pf12074; Pf13646	10985	0.992455	184	8.7521	0.982624	184	12.2894	0.941494	184	11.2421	0.988577	184	10.3813	0.968918	183	10.2876	0.985467	184	8.74196	0.959352	184	9.28108	0.936108	184	12.1723	0.969887	184	13.6039	2671	292.572	7.47412
P19338	Nucleolin OS=Homo sapiens GN=NCL PE=1 SV=3 - [NUCL_HUMAN]	6787.3	42.39	1	40	40	176	nucleotide binding; DNA binding; RNA binding; protein binding	nucleus; cytoplasm; membrane	regulation of biological process	Pf00076; Pf13893; Pf14259	4691	0.989578	170	9.46431	1.07232	170	10.6509	0.920047	170	10.6704	0.98361	170	12.4702	0.980588	170	9.06561	0.948201	170	11.8387	0.923402	170	14.159	0.929657	170	14.6945	0.95872	170	14.4791	710	76.5684	4.70361
P52272	Heterogeneous nuclear ribonucleoprotein M OS=Homo sapiens GN=HNRNPM PE=1 SV=3 - [HNRPM_HUMAN]	6754.13	50.41	1	29	29	240	nucleotide binding; RNA binding; protein binding	nucleus; spliceosomal complex; membrane	metabolic process	Pf00076; Pf11532; Pf11608; Pf13893; Pf14259	4670	1.01161	160	6.83529	1.04449	160	8.97375	0.982903	160	8.85999	0.999154	160	7.87308	1.03347	160	8.58811	0.983759	160	8.82492	0.977776	160	10.2176	0.982911	160	10.1295	0.976344	160	10.6602	730	77.4643	8.70459
P31939	Bifunctional purine biosynthesis protein PURH OS=Homo sapiens GN=ATIC PE=1 SV=3 - [PUR9_HUMAN]	6746.27	72.8	1	38	38	153	catalytic activity; protein binding	mitochondrion; cytosol; membrane	metabolic process; response to stimulus	Pf01808; Pf02142	471	1.00563	147	9.41323	0.993805	147	15.8672	0.994345	147	13.0946	0.996127	147	10.5355	1.00608	147	14.0174	1.01467	147	11.3854	0.998284	147	12.1283	1.03968	147	10.8512	1.01996	147	12.3722	592	64.5753	6.7124
Q6P2Q9	Pre-mRNA-processing-splicing factor 8 OS=Homo sapiens GN=PRPF8 PE=1 SV=2 - [PRP8_HUMAN]	6738.82	42.96	5	84	85	193	catalytic activity; RNA binding; protein binding	nucleus; spliceosomal complex; membrane	cell organization and biogenesis; metabolic process	Pf01398; Pf08082; Pf08083; Pf08084; Pf10596; Pf10597; Pf10598; Pf12134	10594	1.01507	175	10.7197	0.993237	175	13.9066	0.966608	175	11.0871	1.00722	175	11.6156	0.978376	175	11.7818	0.983125	175	10.7413	0.948509	175	11.332	0.946892	175	12.9852	0.981338	175	12.15	2335	273.427	8.83643
Q7Z6Z7	E3 ubiquitin-protein ligase HUWE1 OS=Homo sapiens GN=HUWE1 PE=1 SV=3 - [HUWE1_HUMAN]	6731.84	23.21	1	78	78	161	DNA binding; catalytic activity; protein binding; RNA binding	nucleus; cytoplasm; membrane	metabolic process; response to stimulus; cell organization and biogenesis; cell differentiation	Pf00632; Pf02825; Pf06012; Pf06025; Pf14377	10075	0.98964	150	10.7787	0.978004	148	13.227	0.908481	150	15.1621	1.01394	150	12.6246	0.911454	149	14.553	0.938503	150	11.8936	0.923473	149	13.2415	0.921473	149	15.3016	0.993541	150	15.9547	4374	481.589	5.22412
P17987	T-complex protein 1 subunit alpha OS=Homo sapiens GN=TCP1 PE=1 SV=1 - [TCPA_HUMAN]	6627.92	67.63	1	28	28	151	nucleotide binding; protein binding; RNA binding	nucleus; cytoplasm; Golgi; cytosol; cytoskeleton; membrane	metabolic process; cell organization and biogenesis; transport; regulation of biological process	Pf00118	6950	0.964273	131	10.4445	0.947047	131	16.6133	0.966861	131	14.8728	0.956175	131	12.0169	0.922319	131	17.5369	0.984752	131	10.7902	0.948192	131	11.5433	1.00498	131	12.8481	1.00012	131	13.1447	556	60.3056	6.11279
P05023	Sodium/potassium-transporting ATPase subunit alpha-1 OS=Homo sapiens GN=ATP1A1 PE=1 SV=1 - [AT1A1_HUMAN]	6598.93	39.59	5	31	35	134	nucleotide binding; catalytic activity; transporter activity; protein binding; metal ion binding	endosome; endoplasmic reticulum; Golgi; membrane	regulation of biological process; metabolic process; transport; cellular homeostasis; response to stimulus; cell communication	Pf00122; Pf00689; Pf00690; Pf00702; Pf08282; Pf12710; Pf13246	476	1.01923	126	9.29665	1.08145	126	11.9805	1.09745	126	12.3422	1.02822	126	9.24518	1.0956	126	10.4037	0.980783	126	10.3157	1.04513	126	11.9219	1.04791	126	12.5342	1.06336	126	14.5561	1023	112.824	5.49072
P13010	X-ray repair cross-complementing protein 5 OS=Homo sapiens GN=XRCC5 PE=1 SV=3 - [XRCC5_HUMAN]	6577.41	53.83	1	36	36	168	nucleotide binding; DNA binding; catalytic activity; protein binding; RNA binding	nucleus; chromosome; cytoplasm; cytosol; membrane	cell organization and biogenesis; metabolic process; response to stimulus; regulation of biological process; cell proliferation; defense response; cell differentiation	Pf02735; Pf03730; Pf03731; Pf08785	7520	0.978731	159	11.8506	1.0147	159	16.0892	0.919564	159	15.607	0.978838	159	11.1269	0.983129	159	13.9761	0.941836	159	11.842	0.915027	159	14.3164	0.898854	159	14.9315	0.971779	159	12.3684	732	82.6523	5.80811
P21796	Voltage-dependent anion-selective channel protein 1 OS=Homo sapiens GN=VDAC1 PE=1 SV=2 - [VDAC1_HUMAN]	6528.67	86.57	1	17	20	134	protein binding; transporter activity	nucleus; mitochondrion; membrane	defense response; response to stimulus; transport; cell death; cell communication; cell differentiation; regulation of biological process	Pf01459	7416	1.04519	106	9.46072	1.1239	106	14.3725	1.0982	106	11.3186	1.0336	106	9.17907	1.14064	106	13.561	1.01929	106	8.60797	1.02127	106	11.4223	1.1245	106	10.0702	1.06088	106	14.0263	283	30.7536	8.54346
P13929	Beta-enolase OS=Homo sapiens GN=ENO3 PE=1 SV=5 - [ENOB_HUMAN]	6416.67	50.46	1	12	19	124	metal ion binding; catalytic activity; protein binding	cytoplasm; cytosol; membrane	metabolic process; response to stimulus	Pf00113; Pf03952; Pf13378	2027	0.97065	27	5.68669	1.07476	27	11.5547	0.901769	27	20.6274	0.954976	27	10.1954	0.934298	27	13.3607	0.838971	27	12.1224	0.82328	27	14.9853	0.882508	27	14.8669	0.973258	27	13.792	434	46.9573	7.7085
P09104	Gamma-enolase OS=Homo sapiens GN=ENO2 PE=1 SV=3 - [ENOG_HUMAN]	6394.72	51.15	1	10	15	123	metal ion binding; catalytic activity; protein binding	cytoplasm; cytosol; membrane	metabolic process; response to stimulus	Pf00113; Pf03952; Pf13378	2026	1.38673	27	16.0001	3.0289	27	50.9368	1.43948	27	14.3071	1.70213	27	24.8859	2.36946	27	44.0082	0.902671	27	17.1072	1.56642	27	20.6896	2.0116	27	30.0849	1.60925	27	17.7668	434	47.239	5.03369
P42704	Leucine-rich PPR motif-containing protein, mitochondrial OS=Homo sapiens GN=LRPPRC PE=1 SV=3 - [LPPRC_HUMAN]	6361.8	45.98	1	54	54	161	DNA binding; RNA binding; protein binding	chromosome; nucleus; membrane; cytoplasm; mitochondrion; cytoskeleton	regulation of biological process; metabolic process; transport; cellular component movement	Pf12854; Pf13041; Pf13812	10128	0.916758	160	10.6147	0.667692	160	22.2564	0.921803	160	13.5627	0.887828	160	10.6268	0.681231	160	17.7288	0.969426	160	10.6298	0.881841	160	12.0242	0.777869	160	15.8256	0.893701	160	16.4405	1394	157.805	6.12549
Q9NZM1	Myoferlin OS=Homo sapiens GN=MYOF PE=1 SV=1 - [MYOF_HUMAN]	6358.9	45.22	2	76	77	179	protein binding	nucleus; membrane	cell organization and biogenesis; regulation of biological process; response to stimulus	Pf00168; Pf08150; Pf08151; Pf08165	26509	0.994073	165	10.9301	1.11097	165	9.86528	1.17977	165	11.2449	1.00411	165	10.3945	1.23106	165	11.0697	1.10365	165	10.2534	1.09142	165	8.73938	1.15001	165	12.2233	1.00802	165	12.6613	2061	234.561	6.17627
P49368	T-complex protein 1 subunit gamma OS=Homo sapiens GN=CCT3 PE=1 SV=4 - [TCPG_HUMAN]	6334.48	63.49	1	32	32	205	nucleotide binding; protein binding; RNA binding	cytoplasm; cytosol; cytoskeleton; membrane	metabolic process; cell organization and biogenesis; transport	Pf00118	7203	0.98828	135	8.53495	0.956215	135	15.7921	0.990251	135	15.3998	0.989373	135	9.11195	0.959649	135	12.5876	0.981131	135	9.2256	0.976102	135	12.0536	1.01591	135	13.8819	1.00714	135	12.5953	545	60.4953	6.49365
P49792	E3 SUMO-protein ligase RanBP2 OS=Homo sapiens GN=RANBP2 PE=1 SV=2 - [RBP2_HUMAN]	6321.66	35.73	2	60	86	157	RNA binding; catalytic activity; protein binding; metal ion binding	nucleus; mitochondrion; cytosol; membrane	metabolic process; transport; cell organization and biogenesis; regulation of biological process; response to stimulus	Pf00160; Pf00515; Pf00638; Pf00641; Pf07719; Pf12185; Pf13414; Pf13432; Pf14559	5903	0.99521	110	10.5591	1.04303	110	9.55647	0.878834	110	13.1639	0.974326	110	7.43193	1.00531	110	10.2648	0.986164	110	8.39488	0.934642	110	11.3137	0.989307	110	10.8359	0.917666	110	13.5429	3224	357.974	6.20166
P62258	14-3-3 protein epsilon OS=Homo sapiens GN=YWHAE PE=1 SV=1 - [1433E_HUMAN]	6291.47	74.9	1	20	23	174	protein binding; RNA binding	cytoplasm; mitochondrion; cytosol; membrane	cellular component movement; regulation of biological process; metabolic process; transport; cell death; cell organization and biogenesis; response to stimulus	Pf00244	7531	0.958299	125	13.1727	0.987302	125	13.0138	0.983067	125	13.4134	0.966358	125	11.1804	0.999125	125	10.2127	1.01395	125	11.7084	0.989127	125	13.0478	0.955244	125	16.5888	0.970988	125	16.1339	255	29.1554	4.7417
Q9BUF5	Tubulin beta-6 chain OS=Homo sapiens GN=TUBB6 PE=1 SV=1 - [TBB6_HUMAN]	6218.71	61.21	2	9	19	217	nucleotide binding; catalytic activity; structural molecule activity	nucleus; cytoplasm; cytoskeleton; membrane	metabolic process; cellular component movement; cell organization and biogenesis; transport	Pf00091; Pf03953; Pf10644	84617	1.08105	54	7.83875	1.09821	54	10.7691	1.03774	54	12.6479	1.07246	54	9.38207	1.1429	54	14.1181	1.05719	54	8.39087	1.08302	54	9.92515	1.14319	54	10.024	0.987277	54	7.78785	446	49.825	4.88135
P27708	CAD protein OS=Homo sapiens GN=CAD PE=1 SV=3 - [PYR1_HUMAN]	6211.74	39.87	1	65	70	152	nucleotide binding; catalytic activity; metal ion binding; protein binding	nucleus; cytoplasm; cytosol; membrane	metabolic process; transport; response to stimulus	Pf00117; Pf00185; Pf00289; Pf00988; Pf01979; Pf02142; Pf02222; Pf02729; Pf02786; Pf02787; Pf07478; Pf07722; Pf13147; Pf13535; Pf13594; Pf15632	790	0.987116	133	9.37659	0.943818	133	14.1947	0.95637	133	14.0187	1.00067	133	11.2949	0.925556	133	13.4876	0.999176	133	11.2119	0.932475	133	11.8166	0.982571	133	13.9176	0.987435	133	13.2348	2225	242.829	6.45557
P07814	Bifunctional glutamate/proline--tRNA ligase OS=Homo sapiens GN=EPRS PE=1 SV=5 - [SYEP_HUMAN]	6202.66	52.18	1	68	69	162	nucleotide binding; RNA binding; catalytic activity; protein binding	cytoplasm; cytosol; membrane	metabolic process; regulation of biological process; cell organization and biogenesis; response to stimulus	Pf00458; Pf00587; Pf00749; Pf01406; Pf03129; Pf03950; Pf09180; Pf14497	2058	1.01026	156	11.5887	0.983744	156	15.45	0.997505	156	12.5783	0.993856	156	9.2394	0.996741	156	11.2134	0.983279	156	11.6866	0.982211	156	12.3799	1.09537	156	9.84206	1.00418	156	14.3593	1512	170.483	7.32764
Q9P2J5	Leucine--tRNA ligase, cytoplasmic OS=Homo sapiens GN=LARS PE=1 SV=2 - [SYLC_HUMAN]	6168.54	43.54	1	46	46	164	nucleotide binding; catalytic activity; protein binding	nucleus; cytoplasm; cytosol	metabolic process; regulation of biological process	Pf00133; Pf01406; Pf08264; Pf09334	51520	1.02331	156	9.54297	0.994009	156	11.1835	0.963487	155	10.8649	1.00001	156	9.5144	1.00296	154	10.0403	0.979522	156	9.75278	0.955171	155	11.2011	1.04144	155	11.9632	0.995322	156	11.0751	1176	134.379	7.29834
P55060	Exportin-2 OS=Homo sapiens GN=CSE1L PE=1 SV=3 - [XPO2_HUMAN]	5981.46	40.68	1	36	36	140	protein binding; transporter activity	nucleus; cytoplasm; membrane	transport; cell death; cell proliferation	Pf03378; Pf03810; Pf08506	1434	0.95695	132	11.6389	0.919746	132	17.4842	0.932514	132	14.3017	0.960435	132	13.2828	0.945909	132	13.3936	0.989003	132	10.2762	0.959635	132	13.2759	0.908742	131	14.8324	0.937163	132	16.5969	971	110.346	5.77002
P11586	C-1-tetrahydrofolate synthase, cytoplasmic OS=Homo sapiens GN=MTHFD1 PE=1 SV=3 - [C1TC_HUMAN]	5948.75	55.29	1	47	48	178	nucleotide binding; catalytic activity	cytoplasm; mitochondrion; cytosol; membrane	metabolic process	Pf00763; Pf01268; Pf02882	4522	1.00535	147	8.82256	1.04673	147	10.0016	0.931998	147	10.5752	0.979786	147	10.302	0.976904	147	8.14012	0.924959	147	9.34641	0.877281	147	11.3678	0.944986	147	11.2209	0.968354	147	9.65004	935	101.495	7.29834
P50991	T-complex protein 1 subunit delta OS=Homo sapiens GN=CCT4 PE=1 SV=4 - [TCPD_HUMAN]	5833	59.74	1	25	27	171	nucleotide binding; protein binding; RNA binding	nucleus; cytoplasm; cytosol; cytoskeleton	metabolic process; transport	Pf00118	10575	1.00426	124	12.0958	0.954133	124	17.7668	0.979051	124	14.9448	0.989152	124	10.5768	0.95699	124	14.6346	0.995586	124	10.2128	0.975387	124	12.0954	1.00766	124	14.9351	1.02079	124	17.1003	539	57.8878	7.82568
P60842	Eukaryotic initiation factor 4A-I OS=Homo sapiens GN=EIF4A1 PE=1 SV=1 - [IF4A1_HUMAN]	5726.5	58.37	1	11	24	161	nucleotide binding; RNA binding; catalytic activity; protein binding	nucleus; cytoplasm; cytosol; membrane	metabolic process; regulation of biological process; response to stimulus	Pf00270; Pf00271; Pf04851	1973	1.02823	59	10.2287	0.990453	59	16.1474	1.03565	59	13.3937	1.0187	59	11.6813	1.00322	59	11.5103	1.03826	59	8.64048	1.00189	59	6.256	1.02046	59	14.2627	1.05332	59	10.0294	406	46.1246	5.47803
P26639	Threonine--tRNA ligase, cytoplasmic OS=Homo sapiens GN=TARS PE=1 SV=3 - [SYTC_HUMAN]	5683.37	50.9	1	32	36	156	nucleotide binding; catalytic activity; protein binding	cytoplasm; cytosol; cytoskeleton	metabolic process	Pf00587; Pf02824; Pf03129; Pf07973	6897	0.969009	129	8.25148	1.01454	129	12.2061	1.01863	129	10.4986	0.993453	129	10.6685	1.02809	129	13.5637	1.01208	129	8.16608	1.00544	129	11.478	1.15838	129	10.8327	1.03381	129	16.0537	723	83.3819	6.66846
P46013	Antigen KI-67 OS=Homo sapiens GN=MKI67 PE=1 SV=2 - [KI67_HUMAN]	5632.13	37.9	1	90	90	156	nucleotide binding; protein binding; RNA binding	chromosome; nucleus; cytoplasm; membrane	metabolic process; cell organization and biogenesis; cell proliferation; response to stimulus	Pf00498; Pf08065; Pf15276	4288	1.01244	153	8.82543	0.986348	153	10.4732	1.02135	153	16.5292	0.971447	153	8.88327	1.00138	153	9.87658	0.965516	153	9.72144	0.928143	153	12.0358	0.804163	153	12.1178	1.00094	153	11.8963	3256	358.474	9.45166
P50990	T-complex protein 1 subunit theta OS=Homo sapiens GN=CCT8 PE=1 SV=4 - [TCPQ_HUMAN]	5612.98	65.33	1	35	35	145	nucleotide binding; protein binding; catalytic activity	cytoplasm; cytosol; cytoskeleton	metabolic process; cell organization and biogenesis; transport	Pf00118	10694	0.995702	144	9.09571	0.969008	144	11.304	0.972333	144	11.6694	0.970491	144	8.81771	0.937774	144	12.1389	0.988148	144	11.6903	0.94373	144	10.4912	0.996825	144	9.08134	0.984329	144	10.9979	548	59.5825	5.60498
P04083	Annexin A1 OS=Homo sapiens GN=ANXA1 PE=1 SV=2 - [ANXA1_HUMAN]	5610	65.32	1	23	23	140	DNA binding; RNA binding; catalytic activity; enzyme regulator activity; protein binding; structural molecule activity; metal ion binding	cytoskeleton; extracellular; nucleus; cytoplasm; endosome; membrane; cell surface; vacuole	metabolic process; regulation of biological process; cellular component movement; defense response; response to stimulus; transport; cell differentiation	Pf00191	301	1.02999	134	12.2952	1.11972	134	10.7104	1.16053	134	11.056	0.990245	134	10.1874	1.18304	134	10.2296	1.08816	134	11.2036	1.10755	134	13.195	1.19638	134	11.2141	1.06658	134	16.0727	346	38.69	7.02002
P61978	Heterogeneous nuclear ribonucleoprotein K OS=Homo sapiens GN=HNRNPK PE=1 SV=1 - [HNRPK_HUMAN]	5588.5	71.49	1	31	31	176	DNA binding; RNA binding; protein binding	nucleus; spliceosomal complex; cytoplasm; membrane	metabolic process; regulation of biological process; response to stimulus	Pf00013; Pf08067; Pf13014; Pf13083	3190	1.00568	140	10.5555	1.07661	140	11.9325	0.957374	140	16.1339	0.991229	140	10.6857	1.03863	140	12.7288	0.972661	140	11.835	0.974275	140	11.8376	0.98001	140	14.7565	0.991363	140	15.8179	463	50.9444	5.5415
P48643	T-complex protein 1 subunit epsilon OS=Homo sapiens GN=CCT5 PE=1 SV=1 - [TCPE_HUMAN]	5549.31	76.34	1	37	38	175	nucleotide binding; protein binding	cytoplasm; cytosol; cytoskeleton	metabolic process; response to stimulus; transport	Pf00118	22948	0.985733	129	14.7358	0.947761	129	13.9502	1.00122	129	15.032	0.983194	129	12.6339	0.952228	129	15.4566	1.00209	129	11.3206	0.952183	129	13.0614	0.972011	129	14.8161	0.976141	129	13.5473	541	59.6328	5.65576
P49321	Nuclear autoantigenic sperm protein OS=Homo sapiens GN=NASP PE=1 SV=2 - [NASP_HUMAN]	5462.67	53.81	1	29	29	128	protein binding	nucleus; cytoplasm	metabolic process; cell organization and biogenesis; transport; cell proliferation	Pf00515; Pf10516; Pf13414; Pf13424	4678	1.01317	106	10.6705	1.00246	106	10.7767	0.974341	106	14.6521	1.01509	107	10.4569	0.982866	106	9.31841	0.992989	106	10.39	0.984951	107	14.4161	0.910122	106	13.2635	0.988464	107	13.7833	788	85.1861	4.29736
P20700	Lamin-B1 OS=Homo sapiens GN=LMNB1 PE=1 SV=2 - [LMNB1_HUMAN]	5462.13	58.53	1	33	34	141	catalytic activity; motor activity; structural molecule activity; protein binding	nucleus; membrane	cell death; cell organization and biogenesis; regulation of biological process	Pf00038; Pf00932; Pf01576; Pf07888; Pf09726; Pf09731; Pf10186; Pf12128	4001	1.00523	123	9.66204	0.979653	123	13.1864	0.934004	123	15.3014	0.943143	123	12.7256	1.0116	123	12.5808	0.986464	123	11.8253	0.958308	123	12.6931	0.91412	123	15.3674	0.953025	123	16.8983	586	66.3676	5.16064
P62805	Histone H4 OS=Homo sapiens GN=HIST1H4A PE=1 SV=2 - [H4_HUMAN]	5448.19	67.96	2	12	12	173	DNA binding; protein binding; catalytic activity; RNA binding	chromosome; extracellular; nucleus; cytoskeleton; membrane	regulation of biological process; cell organization and biogenesis; metabolic process; response to stimulus	Pf00125; Pf02969; Pf15630	8359	0.970641	169	9.48258	0.889398	169	14.6276	1.07621	168	12.0082	1.00448	169	9.94112	0.984901	169	12.9042	1.08209	169	11.5572	1.08098	169	11.4874	1.00938	169	12.3277	0.93848	169	12.5269	103	11.3604	11.356
Q15233	Non-POU domain-containing octamer-binding protein OS=Homo sapiens GN=NONO PE=1 SV=4 - [NONO_HUMAN]	5435.41	62	1	25	29	189	nucleotide binding; DNA binding; RNA binding; protein binding	nucleus; membrane	metabolic process; response to stimulus; regulation of biological process	Pf00076; Pf08075; Pf13893; Pf14259	4841	1.00379	126	12.258	1.01243	126	12.8053	0.992761	126	12.0874	0.965575	126	11.7329	1.01	126	12.9921	0.978805	126	9.8294	0.972882	126	14.3335	0.93693	126	15.651	0.984322	126	14.5006	471	54.1973	8.95361
P08729	Keratin, type II cytoskeletal 7 OS=Homo sapiens GN=KRT7 PE=1 SV=5 - [K2C7_HUMAN]	5356.21	64.39	8	29	36	162	structural molecule activity; protein binding	nucleus; cytoplasm; Golgi	metabolic process; regulation of biological process; cell organization and biogenesis	Pf00038; Pf12128	3855	1.01044	127	10.458	1.12892	127	13.7531	1.11173	127	11.6672	0.981009	127	14.21	1.19125	127	12.4707	1.02832	127	12.2706	1.01035	127	13.0516	1.18775	127	15.9212	0.999517	127	19.342	469	51.3543	5.47803
Q14974	Importin subunit beta-1 OS=Homo sapiens GN=KPNB1 PE=1 SV=2 - [IMB1_HUMAN]	5335.11	40.98	1	29	29	142	protein binding; metal ion binding; transporter activity; RNA binding	nucleus; cytoplasm; cytosol; membrane	transport; metabolic process; cell death; cell organization and biogenesis; regulation of biological process; response to stimulus	Pf02985; Pf03810; Pf13513; Pf13646	3837	1.01362	136	12.0163	1.06913	136	14.7081	1.02287	136	13.7585	1.02179	136	10.5627	1.06769	136	13.8014	1.04047	136	11.4138	1.0292	136	14.5867	1.03922	136	14.8701	1.00668	136	16.3571	876	97.108	4.77979
P16615	Sarcoplasmic/endoplasmic reticulum calcium ATPase 2 OS=Homo sapiens GN=ATP2A2 PE=1 SV=1 - [AT2A2_HUMAN]	5311.75	36.85	2	29	34	112	nucleotide binding; catalytic activity; transporter activity; metal ion binding; protein binding	endoplasmic reticulum; membrane	regulation of biological process; metabolic process; transport; cellular homeostasis; response to stimulus; coagulation	Pf00122; Pf00689; Pf00690; Pf00702; Pf08282; Pf12710; Pf13246	488	1.0327	93	11.1862	1.04448	93	11.8141	1.14054	93	10.8579	1.01339	93	11.0241	1.06929	93	13.1271	1.03242	93	10.7777	1.07838	93	14.1002	1.1595	93	13.9072	1.04255	93	12.7115	1042	114.683	5.33838
P12270	Nucleoprotein TPR OS=Homo sapiens GN=TPR PE=1 SV=3 - [TPR_HUMAN]	5311.42	36.48	1	77	77	142	RNA binding; catalytic activity; motor activity; transporter activity; protein binding; nucleotide binding	chromosome; nucleus; cytoplasm; cytoskeleton; membrane	regulation of biological process; transport; metabolic process; cell organization and biogenesis; response to stimulus; cell division	Pf00038; Pf01496; Pf01576; Pf02463; Pf03961; Pf04111; Pf05911; Pf07888; Pf07926; Pf09726; Pf12128; Pf13166; Pf13514	7175	1.00022	135	8.53188	1.01596	135	10.8549	0.995168	135	9.78082	0.983709	135	9.35736	1.03039	135	10.7076	1.0019	135	9.7659	0.979824	135	10.3347	0.945762	135	13.9433	0.980564	135	11.3701	2363	267.131	5.021
O43175	D-3-phosphoglycerate dehydrogenase OS=Homo sapiens GN=PHGDH PE=1 SV=4 - [SERA_HUMAN]	5288.71	47.09	1	23	23	147	catalytic activity; nucleotide binding	cytosol	metabolic process; regulation of biological process; cell differentiation; cell organization and biogenesis	Pf00389; Pf02826	26227	0.98462	113	8.15498	1.0317	113	13.9679	0.99123	113	10.9991	1.02178	113	10.135	0.947424	113	17.5161	0.965698	113	10.5386	0.976799	113	13.6062	1.14771	113	11.3991	1.06206	113	12.1407	533	56.6144	6.7124
Q16658	Fascin OS=Homo sapiens GN=FSCN1 PE=1 SV=3 - [FSCN1_HUMAN]	5256.32	67.95	1	30	30	118	protein binding; RNA binding	cytoplasm; cytosol; cytoskeleton	cell organization and biogenesis; cell proliferation; cellular component movement	Pf06268	6624	1.01167	107	10.0847	1.09098	107	15.4806	1.10459	107	13.374	1.00769	107	7.9188	1.18486	107	14.1288	1.1227	107	12.7309	1.15148	107	9.7573	1.16786	107	14.2235	1.04282	107	12.742	493	54.4961	7.23975
P06744	Glucose-6-phosphate isomerase OS=Homo sapiens GN=GPI PE=1 SV=4 - [G6PI_HUMAN]	5205.41	48.92	1	23	25	133	catalytic activity; protein binding	extracellular; nucleus; cytoplasm; cytosol; membrane	metabolic process; response to stimulus; regulation of biological process	Pf00342	2821	1.22521	118	16.2339	1.83911	118	26.8439	1.14621	118	10.0419	1.25742	118	12.4523	1.74294	118	24.3146	1.01165	118	11.4214	1.19453	118	12.7292	1.14835	118	13.7437	1.20842	118	12.8173	558	63.1072	8.32373
P55795	Heterogeneous nuclear ribonucleoprotein H2 OS=Homo sapiens GN=HNRNPH2 PE=1 SV=1 - [HNRH2_HUMAN]	5202.65	38.31	1	8	14	150	nucleotide binding; RNA binding; protein binding	nucleus; cytoplasm; cytoskeleton; membrane	metabolic process	Pf00076; Pf08080; Pf14259	3188	1.03278	55	11.4533	1.08246	55	9.70548	0.998312	55	12.1014	1.01957	55	7.88097	1.0458	55	9.22374	1.00698	55	12.8757	0.97355	55	11.3998	0.959648	55	13.6214	1.05838	55	8.71792	449	49.2323	6.30322
P55809	Succinyl-CoA:3-ketoacid coenzyme A transferase 1, mitochondrial OS=Homo sapiens GN=OXCT1 PE=1 SV=1 - [SCOT1_HUMAN]	5161.24	50.19	1	20	20	116	catalytic activity; protein binding	mitochondrion; organelle lumen	response to stimulus; metabolic process; regulation of biological process; cellular homeostasis	Pf01144	5019	0.935364	110	9.30208	0.74094	110	19.0187	0.905931	110	12.6092	0.916155	110	12.3779	0.747109	110	20.2941	0.963323	110	12.1339	0.858732	110	13.5534	0.832775	110	16.9654	0.911937	110	11.3121	520	56.1219	7.45947
P35580	Myosin-10 OS=Homo sapiens GN=MYH10 PE=1 SV=3 - [MYH10_HUMAN]	5134.42	36.94	3	50	66	136	catalytic activity; motor activity; nucleotide binding; protein binding; transporter activity	nucleus; cytoplasm; mitochondrion; cytosol; membrane; cytoskeleton	cell organization and biogenesis; cellular component movement; metabolic process; transport; regulation of biological process; response to stimulus; cell proliferation	Pf00063; Pf00769; Pf01496; Pf01576; Pf02736; Pf04111; Pf05622; Pf05911; Pf06637; Pf07888; Pf09726; Pf12128; Pf13094; Pf13514	4628	1.01693	79	8.86128	1.18692	79	12.532	1.01165	79	13.8953	1.01882	79	10.7836	1.09453	78	10.2185	0.974729	79	10.2515	0.98297	79	12.3652	0.993811	79	13.7274	1.04027	79	14.9039	1976	228.858	5.5415
P40926	Malate dehydrogenase, mitochondrial OS=Homo sapiens GN=MDH2 PE=1 SV=3 - [MDHM_HUMAN]	5111.3	67.46	2	19	19	111	nucleotide binding; catalytic activity; protein binding; RNA binding	nucleus; cytoplasm; mitochondrion; membrane; organelle lumen	metabolic process	Pf00056; Pf01073; Pf01118; Pf02866; Pf13460	4191	0.937028	109	12.809	0.692599	109	20.5023	0.957847	109	14.3902	0.894627	109	12.8968	0.707627	109	21.0293	0.96819	109	11.0007	0.875565	109	19.3231	0.892395	109	12.9896	0.94024	109	14.6774	338	35.4807	8.67529
P63104	14-3-3 protein zeta/delta OS=Homo sapiens GN=YWHAZ PE=1 SV=1 - [1433Z_HUMAN]	5109.95	74.69	1	14	20	135	catalytic activity; protein binding; RNA binding	nucleus; cytoplasm; mitochondrion; cytosol; membrane; vacuole	transport; metabolic process; cell death; regulation of biological process; response to stimulus; coagulation; cell organization and biogenesis	Pf00244	7534	1.00868	78	7.77083	1.01971	78	11.8119	1.03537	78	12.4914	1.00254	78	11.3513	1.06554	78	10.3434	1.04378	78	12.0006	1.05737	78	11.243	1.04788	78	14.5685	0.986665	78	11.7596	245	27.7277	4.79248
P08758	Annexin A5 OS=Homo sapiens GN=ANXA5 PE=1 SV=2 - [ANXA5_HUMAN]	5109.64	77.5	2	24	25	128	enzyme regulator activity; metal ion binding; protein binding	cytoplasm; membrane	regulation of biological process; response to stimulus; coagulation; cell organization and biogenesis	Pf00191	308	1.01634	119	9.81922	1.14819	119	11.1516	1.08672	119	12.4825	1.07818	119	10.0303	1.17662	119	11.1879	1.01178	119	10.7739	1.09568	119	12.5454	1.14496	119	12.2043	1.03311	119	12.5713	320	35.9144	5.04639
P46821	Microtubule-associated protein 1B OS=Homo sapiens GN=MAP1B PE=1 SV=2 - [MAP1B_HUMAN]	5093.68	35.21	2	63	65	123	protein binding; structural molecule activity; catalytic activity	cytoplasm; cytosol; cytoskeleton; membrane	cell organization and biogenesis; regulation of biological process; metabolic process; response to stimulus; cellular component movement; transport; cell growth		4131	0.964601	115	9.49969	1.11255	115	12.105	0.9933	115	24.3921	0.968371	115	7.73471	1.26496	115	13.5753	1.11947	115	10.9823	1.11449	115	9.20603	1.33959	115	13.9428	0.898168	115	15.8588	2468	270.468	4.80518
P07237	Protein disulfide-isomerase OS=Homo sapiens GN=P4HB PE=1 SV=3 - [PDIA1_HUMAN]	5093.61	65.16	1	29	29	138	catalytic activity; metal ion binding; protein binding; RNA binding	extracellular; endoplasmic reticulum; organelle lumen; membrane; cell surface	response to stimulus; metabolic process; cell organization and biogenesis; cellular homeostasis; regulation of biological process	Pf00085; Pf01216; Pf13098; Pf13848; Pf13899; Pf13905	5034	1.05395	135	9.77839	1.30992	135	12.5954	1.147	135	11.0124	1.08794	135	10.9259	1.22635	135	9.91252	0.98626	135	13.2327	1.05824	135	11.3089	1.20891	135	10.5944	1.11866	135	13.435	508	57.0807	4.86865
P27348	14-3-3 protein theta OS=Homo sapiens GN=YWHAQ PE=1 SV=1 - [1433T_HUMAN]	5091.08	66.12	1	11	17	130	protein binding	cytoplasm; cytosol; membrane	metabolic process; transport; cell death; regulation of biological process; response to stimulus; cell organization and biogenesis	Pf00244	10971	0.950856	62	11.2858	0.956608	62	11.22	0.989504	62	13.6893	0.923209	62	9.5139	1.05996	62	13.6079	1.07266	62	12.148	1.0671	62	11.1665	0.9311	62	12.8786	0.882223	62	16.6897	245	27.7468	4.77979
Q5T4S7	E3 ubiquitin-protein ligase UBR4 OS=Homo sapiens GN=UBR4 PE=1 SV=1 - [UBR4_HUMAN]	5087.29	22.17	8	85	89	141	catalytic activity; protein binding; metal ion binding	nucleus; cytoplasm; cytoskeleton; membrane	metabolic process	Pf02207; Pf13764	23352	0.999744	130	10.2251	1.01478	130	13.0392	1.00278	130	11.2439	0.992467	130	8.67014	1.00369	130	11.301	1.01892	130	9.20533	0.994134	130	10.294	1.05107	130	12.7886	1.00429	130	11.5666	5183	573.476	6.03662
P35221	Catenin alpha-1 OS=Homo sapiens GN=CTNNA1 PE=1 SV=1 - [CTNA1_HUMAN]	5085.23	51.77	2	37	37	128	structural molecule activity; protein binding; RNA binding	cytoplasm; cytosol; cytoskeleton; membrane	cell organization and biogenesis; regulation of biological process; response to stimulus; cell differentiation	Pf01044	1495	1.0129	106	11.1222	1.01276	106	11.9734	0.957171	106	17.6528	0.996867	106	12.8319	1.05505	106	11.1259	1.04471	106	9.38662	1.03843	106	14.8322	1.02491	106	12.514	0.936322	106	14.4681	906	100.009	6.29053
Q00839	Heterogeneous nuclear ribonucleoprotein U OS=Homo sapiens GN=HNRNPU PE=1 SV=6 - [HNRPU_HUMAN]	5077.8	47.27	1	32	32	135	nucleotide binding; DNA binding; RNA binding; protein binding	nucleus; spliceosomal complex; cytoplasm; cell surface; membrane	metabolic process; cell differentiation; regulation of biological process	Pf00622; Pf13671	3192	0.98286	122	11.6139	0.98567	122	12.0079	0.940503	122	12.4259	0.98106	122	10.301	0.986623	122	11.096	0.932713	122	12.2666	0.940815	122	14.1744	0.929096	122	15.5543	0.97016	122	15.3057	825	90.528	5.99854
P40227	T-complex protein 1 subunit zeta OS=Homo sapiens GN=CCT6A PE=1 SV=3 - [TCPZ_HUMAN]	5075.72	58.76	1	24	25	123	nucleotide binding; protein binding; RNA binding	cytoplasm; cytosol; membrane	metabolic process; transport	Pf00118; Pf05504	908	0.972542	114	11.47	0.976703	114	18.8969	1.00327	114	15.3869	0.994228	114	10.8763	0.936693	114	14.0185	1.00399	114	12.9406	0.978496	114	15.8109	1.03684	114	17.2601	1.02112	114	16.711	531	57.9876	6.68311
P15311	Ezrin OS=Homo sapiens GN=EZR PE=1 SV=4 - [EZRI_HUMAN]	5073.29	58.02	1	27	38	143	protein binding; RNA binding	cytoplasm; endosome; cytosol; cytoskeleton; membrane	regulation of biological process; response to stimulus; cell organization and biogenesis; cellular component movement; cell differentiation; metabolic process; transport	Pf00373; Pf00769; Pf09379; Pf09380	7430	1.00868	89	10.9272	1.08437	88	12.0264	1.11476	89	8.22127	1.04287	89	10.8279	1.16289	89	8.76643	1.04317	88	10.7138	1.09472	88	11.8304	1.15933	88	12.5194	1.06892	89	11.4836	586	69.3697	6.26514
P20810	Calpastatin OS=Homo sapiens GN=CAST PE=1 SV=4 - [ICAL_HUMAN]	5030.83	46.47	1	26	27	138	enzyme regulator activity; protein binding; RNA binding	cytoplasm; cytosol; membrane	regulation of biological process	Pf00748	831	1.01171	107	10.4799	1.07694	107	11.9645	0.929509	107	15.8303	0.962073	107	11.5744	1.08294	107	14.1408	0.979193	107	12.2705	0.94473	107	14.617	0.905409	107	16.9407	0.942718	107	15.1697	708	76.5263	5.07178
Q02790	Peptidyl-prolyl cis-trans isomerase FKBP4 OS=Homo sapiens GN=FKBP4 PE=1 SV=3 - [FKBP4_HUMAN]	5010.07	60.35	1	28	28	153	catalytic activity; protein binding; nucleotide binding; RNA binding	nucleus; cytoplasm; mitochondrion; membrane; cytosol; cytoskeleton	metabolic process; cell organization and biogenesis; transport; regulation of biological process; response to stimulus	Pf00254; Pf00515; Pf07719; Pf13174; Pf13371; Pf13414; Pf13424; Pf13432; Pf14559	2288	0.979313	137	10.9259	1.0429	137	9.66585	0.97067	136	11.8758	0.945146	137	9.4801	1.00434	137	10.1595	0.97317	137	8.40634	0.974104	137	12.1127	0.997914	137	12.5896	1.0019	137	11.3808	459	51.7721	5.42725
P55209	Nucleosome assembly protein 1-like 1 OS=Homo sapiens GN=NAP1L1 PE=1 SV=1 - [NP1L1_HUMAN]	4953.57	52.69	1	12	13	138	protein binding; RNA binding	nucleus; membrane	metabolic process; cell organization and biogenesis; regulation of biological process	Pf00956	4673	0.944619	79	10.198	0.907191	78	27.993	0.974656	79	15.5385	0.940126	79	13.1971	0.90489	79	17.8003	0.991158	79	9.09915	0.95277	78	9.80441	0.917338	78	17.059	0.971478	79	14.8425	391	45.3459	4.4624
P27816	Microtubule-associated protein 4 OS=Homo sapiens GN=MAP4 PE=1 SV=3 - [MAP4_HUMAN]	4883.36	48.09	1	45	46	140	structural molecule activity; protein binding; RNA binding	cytoplasm; cytoskeleton; membrane	cell organization and biogenesis; cellular component movement; cell division	Pf00418	4134	1.00799	124	10.5188	1.05177	124	13.1532	0.991002	124	13.1623	0.995162	124	9.30044	1.09104	124	8.86437	1.044	124	11.1211	1.0299	124	11.0509	1.05195	124	13.2883	0.961983	124	13.6832	1152	120.93	5.42725
Q03001	Dystonin OS=Homo sapiens GN=DST PE=1 SV=4 - [DYST_HUMAN]	4880.06	16.46	3	95	104	142	protein binding; metal ion binding	nucleus; cytoplasm; endoplasmic reticulum; membrane; cytosol; cytoskeleton	cell organization and biogenesis; regulation of biological process; response to stimulus; cellular component movement; transport	Pf00307; Pf00435; Pf00681; Pf02187; Pf11971; Pf13499; Pf13833	667	0.998634	125	8.33406	1.06096	125	11.566	1.09866	125	10.8846	1.00127	125	9.23961	1.1385	125	10.2277	1.10873	125	9.12869	1.10315	125	8.83664	1.08048	125	10.5515	1.00714	125	11.5407	7570	860.127	5.24951
P30101	Protein disulfide-isomerase A3 OS=Homo sapiens GN=PDIA3 PE=1 SV=4 - [PDIA3_HUMAN]	4877.83	70.89	1	32	33	120	catalytic activity; protein binding; RNA binding	nucleus; endoplasmic reticulum; organelle lumen; cell surface	metabolic process; transport; regulation of biological process; response to stimulus; cellular homeostasis	Pf00085; Pf13098; Pf13848; Pf13899; Pf13905	2923	1.06462	113	10.9452	1.20571	113	13.6019	1.14475	113	10.5647	1.02919	113	10.9094	1.21431	113	10.5964	1.01443	113	10.6657	1.07704	113	12.5184	1.16998	113	13.2186	1.09635	113	15.2849	505	56.7468	6.354
Q01813	6-phosphofructokinase type C OS=Homo sapiens GN=PFKP PE=1 SV=2 - [K6PP_HUMAN]	4833.67	46.3	1	30	33	111	nucleotide binding; catalytic activity; protein binding; metal ion binding	nucleus; cytoplasm; cytosol; membrane	metabolic process; cell organization and biogenesis	Pf00365	5214	1.13679	101	10.169	1.31212	101	18.9051	1.22376	101	13.9151	1.19403	101	9.66576	1.38151	101	16.3059	1.08212	101	10.3227	1.25967	101	12.6518	1.36457	101	14.0025	1.17305	101	11.9397	784	85.5415	7.54736
Q12931	Heat shock protein 75 kDa, mitochondrial OS=Homo sapiens GN=TRAP1 PE=1 SV=3 - [TRAP1_HUMAN]	4823.85	49.86	1	29	30	102	nucleotide binding; protein binding; RNA binding	nucleus; mitochondrion; membrane; organelle lumen	metabolic process; response to stimulus; regulation of biological process	Pf00183; Pf02518; Pf13589	10131	0.957073	78	11.3881	0.731234	78	29.7978	0.938726	78	12.1235	0.926456	78	14.7906	0.767934	78	32.2705	0.985033	78	11.4239	0.897164	78	16.1173	0.892908	78	14.9074	0.943172	78	14.6686	704	80.0597	8.20654
Q7KZF4	Staphylococcal nuclease domain-containing protein 1 OS=Homo sapiens GN=SND1 PE=1 SV=1 - [SND1_HUMAN]	4819.89	48.13	1	38	38	118	catalytic activity; protein binding; RNA binding	nucleus; cytoplasm; mitochondrion; membrane	cell differentiation; metabolic process; regulation of biological process	Pf00565; Pf00567	27044	1.00407	109	11.0616	1.06011	109	13.4952	1.01054	109	11.9512	0.991908	109	11.5839	1.0463	109	10.1012	1.00532	109	10.3635	0.994743	109	10.3046	0.978195	109	13.5992	1.03367	109	10.8344	910	101.934	7.1665
Q14789	Golgin subfamily B member 1 OS=Homo sapiens GN=GOLGB1 PE=1 SV=2 - [GOGB1_HUMAN]	4817.97	30.19	6	83	84	126	catalytic activity; motor activity; protein binding; transporter activity; RNA binding	membrane; Golgi	cell organization and biogenesis; transport	Pf01496; Pf01576; Pf04111; Pf07888; Pf09726	2804	1.00669	124	8.24263	0.965726	124	8.56213	1.00563	124	8.98861	1.01169	124	7.89268	1.00034	124	6.99168	1.00698	124	8.37663	1.00817	124	7.63252	0.957902	124	12.0043	1.01273	124	9.24477	3259	375.79	4.99561
P27797	Calreticulin OS=Homo sapiens GN=CALR PE=1 SV=1 - [CALR_HUMAN]	4750.31	45.32	1	14	14	124	protein binding; DNA binding; RNA binding; metal ion binding	extracellular; nucleus; cytoplasm; endoplasmic reticulum; organelle lumen; Golgi; cytosol; cell surface; membrane	regulation of biological process; cell organization and biogenesis; metabolic process; transport; cellular homeostasis; response to stimulus; cell differentiation	Pf00262	811	0.996825	114	13.5352	1.09262	115	14.6769	1.10675	115	10.6626	0.959625	115	13.186	1.13419	115	9.54708	1.02375	115	10.2847	1.03269	115	9.67471	1.10046	115	18.8776	1.03034	115	12.2668	417	48.1118	4.43701
Q05639	Elongation factor 1-alpha 2 OS=Homo sapiens GN=EEF1A2 PE=1 SV=1 - [EF1A2_HUMAN]	4745.3	46.22	1	8	18	144	nucleotide binding; RNA binding; catalytic activity; protein binding	nucleus; cytoplasm	metabolic process; response to stimulus; regulation of biological process	Pf00009; Pf03143; Pf03144	1917	1.0063	27	8.01997	1.08897	27	17.1214	1.07632	27	10.1362	1.03842	27	7.56261	1.17022	27	16.4608	1.06833	27	8.24093	1.04142	27	12.443	1.0934	27	22.7484	1.01057	27	13.5563	463	50.4383	9.02686
Q06830	Peroxiredoxin-1 OS=Homo sapiens GN=PRDX1 PE=1 SV=1 - [PRDX1_HUMAN]	4742.52	52.26	1	11	15	170	antioxidant activity; catalytic activity; protein binding; RNA binding	nucleus; cytoplasm; mitochondrion; organelle lumen; cytosol	response to stimulus; metabolic process; cell proliferation; regulation of biological process; defense response	Pf00578; Pf08534; Pf10417	5052	1.03321	142	7.61292	1.12274	142	9.13275	1.06404	142	9.31945	1.05746	142	7.16086	1.08417	142	8.59007	1.01788	142	8.94714	1.03714	142	11.2322	1.03097	142	9.86657	1.01651	142	10.2274	199	22.0963	8.1333
P09874	Poly [ADP-ribose] polymerase 1 OS=Homo sapiens GN=PARP1 PE=1 SV=4 - [PARP1_HUMAN]	4713.58	38.95	1	39	39	119	DNA binding; catalytic activity; protein binding; metal ion binding; RNA binding; nucleotide binding	nucleus; mitochondrion; membrane	regulation of biological process; cell organization and biogenesis; metabolic process; response to stimulus; cell differentiation	Pf00533; Pf00644; Pf00645; Pf02877; Pf05406; Pf08063	142	1.0021	112	8.43115	1.04288	112	12.1355	0.899567	112	11.8831	1.01126	112	9.06725	0.94644	112	12.0131	0.937155	112	11.2616	0.909671	112	12.3282	0.919361	112	12.7085	0.962984	112	11.139	1014	113.012	8.88037
O60506	Heterogeneous nuclear ribonucleoprotein Q OS=Homo sapiens GN=SYNCRIP PE=1 SV=2 - [HNRPQ_HUMAN]	4683.77	52.65	1	20	29	135	nucleotide binding; RNA binding; protein binding	nucleus; spliceosomal complex; cytoplasm; endoplasmic reticulum; membrane	metabolic process; cell differentiation; regulation of biological process; response to stimulus	Pf00076; Pf13893; Pf14259	10492	1.05004	87	10.638	1.10754	87	15.4367	0.982357	87	11.2376	1.01895	87	11.2902	1.09329	87	8.81503	0.994941	87	12.7506	0.991734	87	9.5942	1.02024	87	14.0584	1.01487	87	10.5603	623	69.5596	8.5874
O43143	Putative pre-mRNA-splicing factor ATP-dependent RNA helicase DHX15 OS=Homo sapiens GN=DHX15 PE=1 SV=2 - [DHX15_HUMAN]	4680.88	42.52	1	27	28	125	nucleotide binding; catalytic activity; RNA binding; protein binding	nucleus; spliceosomal complex; cytoplasm	metabolic process	Pf00270; Pf00271; Pf04408; Pf07717; Pf13401	1665	0.980575	123	8.26765	1.02755	123	13.9813	0.992573	123	12.0821	1.00331	123	10.6933	1.01207	123	13.8137	0.950156	123	9.35292	0.964287	123	10.8715	0.972514	123	11.8252	1.00017	123	10.9088	795	90.8752	7.45947
P52597	Heterogeneous nuclear ribonucleoprotein F OS=Homo sapiens GN=HNRNPF PE=1 SV=3 - [HNRPF_HUMAN]	4669.76	42.65	1	10	12	118	nucleotide binding; RNA binding; protein binding	nucleus; spliceosomal complex; cytoplasm; membrane	metabolic process; regulation of biological process	Pf00076; Pf08080; Pf14259	3185	1.01016	72	7.5727	1.06447	72	10.4465	1.03765	72	10.9167	0.980138	72	8.70962	1.04914	72	12.3485	1.0088	72	12.4494	1.0042	72	11.322	0.984309	72	10.2712	1.09385	72	11.8746	415	45.6429	5.57959
P41252	Isoleucine--tRNA ligase, cytoplasmic OS=Homo sapiens GN=IARS PE=1 SV=2 - [SYIC_HUMAN]	4659.29	41.36	6	40	41	111	nucleotide binding; catalytic activity; protein binding	nucleus; cytoplasm; cytosol; membrane	cell differentiation; metabolic process; regulation of biological process	Pf00133; Pf01406; Pf08264; Pf09334	3376	0.994507	103	11.9534	0.989315	103	14.6109	0.970929	103	16.0629	0.987071	103	9.88506	0.979113	103	12.1481	0.97402	103	11.1209	0.959825	103	10.2985	1.05047	103	13.421	0.974924	103	13.4986	1262	144.406	6.15088
P33991	DNA replication licensing factor MCM4 OS=Homo sapiens GN=MCM4 PE=1 SV=5 - [MCM4_HUMAN]	4588.5	44.03	8	29	31	100	nucleotide binding; DNA binding; catalytic activity; protein binding	nucleus; membrane	metabolic process	Pf00493; Pf07728; Pf14551	4173	1.00992	94	8.67677	1.10382	94	10.4357	0.960137	94	15.3895	1.00434	94	11.0021	1.04986	94	14.2267	1.00232	94	11.7196	0.980371	94	14.7878	0.943878	94	13.5755	1.01121	94	15.5909	863	96.4976	6.7417
P14866	Heterogeneous nuclear ribonucleoprotein L OS=Homo sapiens GN=HNRNPL PE=1 SV=2 - [HNRPL_HUMAN]	4570.23	55.18	1	21	21	135	nucleotide binding; RNA binding; protein binding; DNA binding	nucleus; cytoplasm; membrane	metabolic process	Pf00076; Pf13893; Pf14259	3191	1.01091	107	10.9086	0.976121	107	18.6106	0.915562	107	17.6776	0.965159	107	14.0696	1.0003	107	10.3457	0.991052	107	10.4903	0.976729	107	9.50145	0.971603	107	16.9666	0.99077	107	17.6391	589	64.0924	8.22119
P23246	Splicing factor, proline- and glutamine-rich OS=Homo sapiens GN=SFPQ PE=1 SV=2 - [SFPQ_HUMAN]	4549.43	50.35	1	30	32	158	nucleotide binding; DNA binding; RNA binding; protein binding	chromosome; nucleus; cytoplasm	regulation of biological process; metabolic process; response to stimulus; cell organization and biogenesis	Pf00076; Pf08075; Pf13893; Pf14259	6421	0.974687	98	9.67909	1.00117	98	15.1888	0.9465	98	14.5083	0.963528	98	11.7791	0.989096	97	12.0932	0.95998	98	11.5357	0.944415	96	14.8247	0.897922	98	19.5949	0.959272	98	13.7293	707	76.1016	9.43701
P17980	26S protease regulatory subunit 6A OS=Homo sapiens GN=PSMC3 PE=1 SV=3 - [PRS6A_HUMAN]	4538.45	75.63	1	27	27	122	nucleotide binding; protein binding; catalytic activity	proteasome; nucleus; cytoplasm; cytosol; membrane	metabolic process; regulation of biological process; response to stimulus; cell death; defense response	Pf00004; Pf01078; Pf05496; Pf07724; Pf07728; Pf13191	5702	1.01135	109	10.1362	1.01248	109	12.2279	0.986279	109	13.8142	0.985702	109	9.25903	0.971363	109	11.1094	0.968557	109	8.14102	0.938616	109	11.5374	1.00045	109	10.4978	0.990486	109	13.796	439	49.1725	5.23682
P31946	14-3-3 protein beta/alpha OS=Homo sapiens GN=YWHAB PE=1 SV=3 - [1433B_HUMAN]	4477.46	63.01	1	6	14	119	protein binding	nucleus; cytoplasm; cytosol; membrane	metabolic process; regulation of biological process; response to stimulus; transport; cell death; cellular component movement; defense response; cell organization and biogenesis	Pf00244	7529	0.988745	44	16.7532	1.00326	44	11.5211	0.994127	44	11.1019	0.948551	44	12.2309	1.09594	44	11.3005	1.05217	44	8.06554	1.07018	44	11.7883	0.938336	44	19.3538	0.947252	44	17.1968	246	28.0648	4.83057
P49588	Alanine--tRNA ligase, cytoplasmic OS=Homo sapiens GN=AARS PE=1 SV=2 - [SYAC_HUMAN]	4471.47	49.28	1	36	36	109	RNA binding; nucleotide binding; catalytic activity; metal ion binding	cytoplasm; cytosol; membrane	metabolic process; regulation of biological process; cell death; response to stimulus	Pf01411; Pf02272; Pf07973	16	0.979446	99	8.11618	1.08034	99	11.325	0.937964	99	11.7458	0.989767	99	9.25398	0.982533	99	10.7102	0.923474	99	11.9475	0.922276	99	11.8575	1.15785	99	11.6496	1.00614	99	12.2527	968	106.743	5.52881
P15924	Desmoplakin OS=Homo sapiens GN=DSP PE=1 SV=3 - [DESP_HUMAN]	4465.21	35.14	1	85	85	128	catalytic activity; motor activity; protein binding; structural molecule activity; RNA binding	cytoskeleton; nucleus; cytoplasm; mitochondrion; membrane	cell organization and biogenesis; metabolic process; cell death; regulation of biological process; cell differentiation; response to stimulus; cell communication	Pf00038; Pf00681; Pf01540; Pf01576; Pf02463; Pf04111; Pf04156; Pf05483; Pf05557; Pf05622; Pf06008; Pf06160; Pf06637; Pf07888; Pf10174; Pf12072; Pf12128; Pf13166	1832	0.971348	124	8.97602	1.03862	124	10.3538	0.892938	124	12.1373	0.979158	124	8.83482	0.984591	124	9.81428	0.933056	124	9.56443	0.901673	124	11.0036	0.848592	124	13.3964	0.928144	124	11.122	2871	331.569	6.81494
Q86UP2	Kinectin OS=Homo sapiens GN=KTN1 PE=1 SV=1 - [KTN1_HUMAN]	4461.98	50.18	1	60	60	122	protein binding; RNA binding	endoplasmic reticulum; membrane	cellular component movement; regulation of biological process; response to stimulus		3895	0.999954	114	7.49161	1.05734	114	9.4784	0.957204	114	9.82864	0.962218	114	8.5744	1.13708	114	7.88577	1.02586	114	9.90872	1.01285	114	8.36424	0.983481	114	11.3725	0.931762	114	12.0189	1357	156.179	5.64307
P63241	Eukaryotic translation initiation factor 5A-1 OS=Homo sapiens GN=EIF5A PE=1 SV=2 - [IF5A1_HUMAN]	4455.03	71.43	3	10	10	90	RNA binding; protein binding	nucleus; cytoplasm; endoplasmic reticulum; membrane; cytosol	transport; metabolic process; cell death; regulation of biological process	Pf01287	1984	1.058	65	12.2311	1.1077	65	15.8106	1.05406	64	15.6854	1.05792	65	14.2505	1.04796	64	11.3934	0.945097	65	17.7949	1.0013	65	16.9923	1.05333	65	17.5061	1.04563	65	18.2491	154	16.8214	5.23682
P19105	Myosin regulatory light chain 12A OS=Homo sapiens GN=MYL12A PE=1 SV=2 - [ML12A_HUMAN]	4448.05	57.31	2	3	7	80	metal ion binding; protein binding	cytosol	cellular component movement; regulation of biological process; response to stimulus; cell organization and biogenesis; transport	Pf00036; Pf13202; Pf13405; Pf13833	10627	0.97268	51	12.4165	1.13198	51	12.4956	1.07972	51	14.0168	1.01318	51	11.8776	1.0714	51	11.7821	1.0215	51	13.4102	1.06724	51	13.5583	1.08659	51	11.8652	1.02418	51	16.3643	171	19.7815	4.80518
P52895	Aldo-keto reductase family 1 member C2 OS=Homo sapiens GN=AKR1C2 PE=1 SV=3 - [AK1C2_HUMAN]	4416.23	69.66	1	14	21	144	catalytic activity; receptor activity; signal transducer activity	cytoplasm	metabolic process; regulation of biological process; response to stimulus; cell differentiation	Pf00248	1646	0.978595	109	10.1829	0.875007	109	17.2959	1.28929	109	13.1299	0.891576	109	12.7571	1.36468	109	17.521	1.54996	109	17.5014	1.32294	109	12.7779	1.33093	109	16.5147	0.910272	109	14.9953	323	36.712	7.48877
P22102	Trifunctional purine biosynthetic protein adenosine-3 OS=Homo sapiens GN=GART PE=1 SV=1 - [PUR2_HUMAN]	4404.28	53.27	1	37	37	114	nucleotide binding; catalytic activity; metal ion binding	cytoplasm; cytosol	metabolic process; response to stimulus	Pf00551; Pf00586; Pf01071; Pf02222; Pf02655; Pf02769; Pf02843; Pf02844; Pf03435; Pf07478; Pf08442; Pf08443; Pf13535; Pf15632	2618	0.986596	99	8.6401	0.958378	99	16.2677	0.981452	99	12.4695	0.982435	99	9.11299	0.974983	99	11.7094	1.00009	99	10.0307	0.941194	99	9.68029	0.987488	99	12.375	0.962572	99	9.68876	1010	107.699	6.69775
P40939	Trifunctional enzyme subunit alpha, mitochondrial OS=Homo sapiens GN=HADHA PE=1 SV=2 - [ECHA_HUMAN]	4403.27	58.32	1	33	33	117	catalytic activity; protein binding; nucleotide binding	cytoplasm; mitochondrion; membrane	metabolic process; response to stimulus	Pf00378; Pf00725; Pf02737	3030	0.981698	108	10.0557	0.840075	108	16.9148	0.996785	108	11.976	0.97784	108	8.88575	0.827935	108	15.0242	0.973999	108	10.4992	0.926794	108	11.1263	0.978	108	10.8676	0.994507	108	11.2904	763	82.9469	9.0415
Q13085	Acetyl-CoA carboxylase 1 OS=Homo sapiens GN=ACACA PE=1 SV=2 - [ACACA_HUMAN]	4389.58	36.53	1	56	65	118	nucleotide binding; catalytic activity; protein binding; metal ion binding	cytoplasm; mitochondrion; cytosol; cytoskeleton	metabolic process; transport; response to stimulus; regulation of biological process; cell organization and biogenesis	Pf00289; Pf00364; Pf01039; Pf02222; Pf02655; Pf02785; Pf02786; Pf07478; Pf08326; Pf13535; Pf15632	31	0.96885	93	9.92944	0.90709	93	14.1262	0.959842	93	13.3217	0.959977	93	10.9577	0.879541	93	13.7365	0.966623	93	9.80957	0.930105	93	12.6469	0.912947	93	14.4163	0.966908	93	16.6147	2346	265.385	6.3667
P36578	60S ribosomal protein L4 OS=Homo sapiens GN=RPL4 PE=1 SV=5 - [RL4_HUMAN]	4357.96	40.52	4	18	19	125	RNA binding; structural molecule activity; protein binding	nucleus; cytoplasm; cytosol; ribosome; membrane	metabolic process; cell organization and biogenesis; transport	Pf00573; Pf14374	6124	0.950631	108	8.65941	0.873437	108	15.2246	0.891628	108	13.9281	0.972837	108	8.88708	0.846709	108	19.1925	0.976432	108	9.36197	0.95313	108	10.9425	0.995266	108	10.4841	0.955733	108	11.4135	427	47.6674	11.063
Q92598	Heat shock protein 105 kDa OS=Homo sapiens GN=HSPH1 PE=1 SV=1 - [HS105_HUMAN]	4336.25	53.38	3	37	42	117	nucleotide binding; protein binding	extracellular; nucleus; cytoplasm; cytosol; organelle lumen	transport; response to stimulus; regulation of biological process; metabolic process	Pf00012	10808	0.972379	93	11.2956	0.923927	93	15.4096	0.984151	93	13.2092	0.988403	93	10.65	0.869154	93	13.6301	0.952577	93	10.5551	0.909331	93	12.0765	0.944151	93	13.2456	1.0235	93	10.2521	858	96.8037	5.38916
P35241	Radixin OS=Homo sapiens GN=RDX PE=1 SV=1 - [RADI_HUMAN]	4335.38	55.06	1	19	33	121	protein binding; RNA binding	cytoplasm; cytoskeleton; membrane	regulation of biological process; cell organization and biogenesis	Pf00373; Pf00769; Pf09379; Pf09380	5962	0.959475	46	9.7414	0.912817	46	10.8872	0.895565	46	14.0797	0.927428	46	13.0763	0.969103	46	14.5794	0.939137	46	10.7645	0.903257	46	14.4326	0.90676	46	16.5308	0.88883	46	15.0025	583	68.5214	6.3667
Q15029	116 kDa U5 small nuclear ribonucleoprotein component OS=Homo sapiens GN=EFTUD2 PE=1 SV=1 - [U5S1_HUMAN]	4322.78	54.63	1	35	37	111	nucleotide binding; catalytic activity; protein binding; RNA binding	nucleus; spliceosomal complex; cytoplasm; membrane	metabolic process	Pf00009; Pf00679; Pf03144; Pf03764; Pf14492	9343	1.01986	97	10.6126	1.0232	97	13.7387	1.00391	97	14.8392	1.02143	97	9.49986	0.96857	97	13.125	0.986115	97	10.9939	0.975042	97	11.3584	0.954499	97	10.4773	1.0007	97	13.5018	972	109.366	4.99561
P02786	Transferrin receptor protein 1 OS=Homo sapiens GN=TFRC PE=1 SV=2 - [TFR1_HUMAN]	4322.37	52.63	2	33	33	126	protein binding; RNA binding; receptor activity; catalytic activity	extracellular; mitochondrion; endosome; membrane; cell surface	regulation of biological process; response to stimulus; metabolic process; cellular homeostasis; transport; defense response; cell differentiation	Pf02225; Pf04253; Pf04389	7037	1.08745	119	8.01283	1.06494	119	8.48731	1.12475	119	8.74784	1.06786	119	9.43245	1.05947	119	9.22082	1.02032	119	9.02157	1.08094	119	7.79062	1.13051	119	9.37944	1.09516	119	10.8348	760	84.8179	6.60986
P84077	ADP-ribosylation factor 1 OS=Homo sapiens GN=ARF1 PE=1 SV=2 - [ARF1_HUMAN]	4313.05	66.85	4	6	12	117	nucleotide binding; catalytic activity; signal transducer activity; protein binding; metal ion binding; RNA binding	membrane; nucleus; cytoplasm; Golgi; cytosol	regulation of biological process; metabolic process; transport; cellular homeostasis; response to stimulus; cell organization and biogenesis	Pf00025; Pf00071; Pf00503; Pf01926; Pf04670; Pf08477; Pf09439	375	0.98505	53	8.493	1.00276	53	10.3478	1.04229	53	7.53738	0.95736	53	8.03661	1.0102	53	9.33326	0.977296	53	9.96411	1.00616	53	7.37951	0.948948	53	9.67861	1.0255	53	22.1184	181	20.6837	6.80029
P46777	60S ribosomal protein L5 OS=Homo sapiens GN=RPL5 PE=1 SV=3 - [RL5_HUMAN]	4290.01	56.9	1	15	15	129	RNA binding; structural molecule activity; protein binding	nucleus; cytoplasm; cytosol; ribosome; membrane	metabolic process; cell organization and biogenesis; transport	Pf00861; Pf14204	6125	0.952437	94	9.91841	0.933099	94	11.5292	0.997992	93	10.9834	0.943892	94	10.0976	0.968168	94	10.6705	1.0077	94	9.63942	0.992069	94	10.0646	0.991935	93	11.873	1.0005	94	10.0425	297	34.3407	9.71533
P50395	Rab GDP dissociation inhibitor beta OS=Homo sapiens GN=GDI2 PE=1 SV=2 - [GDIB_HUMAN]	4233.63	67.42	1	18	27	102	enzyme regulator activity; protein binding; RNA binding	cytoplasm; Golgi; cytosol; cell surface; membrane	regulation of biological process; response to stimulus; transport	Pf00996	2665	0.992473	63	10.9037	0.954014	63	16.4956	0.976264	63	9.54488	0.99598	63	11.5942	1.00498	63	10.9508	1.0084	63	10.5249	0.985913	63	10.5448	0.967725	63	12.8437	0.993421	63	16.5206	445	50.6309	6.46826
P49736	DNA replication licensing factor MCM2 OS=Homo sapiens GN=MCM2 PE=1 SV=4 - [MCM2_HUMAN]	4227.16	46.35	1	33	33	100	nucleotide binding; DNA binding; catalytic activity; protein binding; metal ion binding	chromosome; nucleus; cytoplasm; cytoskeleton	metabolic process; cell organization and biogenesis; response to stimulus	Pf00493; Pf01078; Pf07728; Pf12619; Pf14551	4171	0.972355	92	11.566	1.08897	92	14.3187	0.922195	92	19.1539	1.00864	92	11.2967	1.04344	92	13.7128	0.970613	92	10.9777	0.965108	92	14.7759	0.959824	92	15.4194	0.955044	92	16.0015	904	101.832	5.51611
P62701	40S ribosomal protein S4, X isoform OS=Homo sapiens GN=RPS4X PE=1 SV=2 - [RS4X_HUMAN]	4223.19	48.29	3	16	16	106	RNA binding; structural molecule activity	cytoplasm; cytosol; ribosome; membrane	metabolic process; cell organization and biogenesis; transport; development; regulation of biological process	Pf00900; Pf08071	6191	1.01524	104	8.881	0.999994	104	10.5182	0.997781	104	13.7397	0.999702	104	11.3146	0.979915	104	10.2795	1.013	104	10.1197	0.985798	104	9.54512	1.04733	104	11.5853	1.00802	104	12.3051	263	29.5791	10.1548
P09972	Fructose-bisphosphate aldolase C OS=Homo sapiens GN=ALDOC PE=1 SV=2 - [ALDOC_HUMAN]	4219.28	51.37	2	12	16	82	catalytic activity; protein binding	cytoplasm; mitochondrion; cytosol; cytoskeleton	response to stimulus; metabolic process; cell death; cell differentiation; cell organization and biogenesis	Pf00274	230	1.23102	64	24.7442	1.56703	64	38.6648	1.30093	64	17.3618	1.31228	64	27.1843	1.56372	64	34.1218	1.10071	64	13.9723	1.29915	64	21.2764	1.26219	64	29.8218	1.28067	64	26.399	364	39.4312	6.87354
P61981	14-3-3 protein gamma OS=Homo sapiens GN=YWHAG PE=1 SV=2 - [1433G_HUMAN]	4206.21	70.85	1	10	16	127	protein binding; enzyme regulator activity; RNA binding	cytoplasm; cytosol; membrane	metabolic process; regulation of biological process; transport; cell death; cell organization and biogenesis; response to stimulus	Pf00244	7532	0.944566	57	10.0402	1.05193	57	11.7088	1.0412	57	13.394	0.943973	57	12.874	1.12201	57	11.9304	1.07802	57	12.7783	1.09569	57	14.7682	1.00579	57	13.2225	0.988915	57	20.3088	247	28.2849	4.89404
Q9P2E9	Ribosome-binding protein 1 OS=Homo sapiens GN=RRBP1 PE=1 SV=4 - [RRBP1_HUMAN]	4179.22	57.8	1	59	60	111	receptor activity; RNA binding	endoplasmic reticulum; membrane; ribosome	cell differentiation; regulation of biological process; metabolic process; transport; response to stimulus	Pf03276; Pf04156; Pf05104; Pf09606; Pf12128; Pf13779	6238	0.987858	108	8.68484	1.11156	108	8.48743	0.918282	108	13.5368	1.01213	108	11.1226	1.21769	108	8.8778	1.00532	108	8.53738	1.09621	108	10.4816	1.06563	108	8.95436	0.901518	108	17.0861	1410	152.381	8.60205
P33176	Kinesin-1 heavy chain OS=Homo sapiens GN=KIF5B PE=1 SV=1 - [KINH_HUMAN]	4144.58	50.16	2	43	43	100	nucleotide binding; catalytic activity; motor activity; protein binding	nucleus; cytoplasm; cytoskeleton; membrane	cell organization and biogenesis; metabolic process; cellular component movement; cell differentiation; transport; regulation of biological process	Pf00225; Pf01576; Pf02463; Pf03999; Pf04111; Pf04156; Pf05483; Pf05557; Pf05622; Pf06160; Pf07111; Pf07888; Pf10174; Pf12128; Pf13514; Pf13851; Pf14915	3799	0.981198	99	9.18505	0.94443	99	13.0563	1.00405	99	11.4853	0.982692	99	9.29397	0.976264	99	11.6237	1.03114	99	9.12073	1.01107	99	11.0094	1.01098	99	10.2845	0.985164	99	12.257	963	109.617	6.50732
Q16881	Thioredoxin reductase 1, cytoplasmic OS=Homo sapiens GN=TXNRD1 PE=1 SV=3 - [TRXR1_HUMAN]	4138.29	56.7	1	26	27	94	antioxidant activity; catalytic activity; protein binding; metal ion binding; nucleotide binding	nucleus; cytoplasm; mitochondrion; cytosol	response to stimulus; metabolic process; transport; regulation of biological process; cell proliferation; cellular homeostasis; cell organization and biogenesis	Pf00070; Pf00462; Pf02852; Pf07992; Pf13738	7296	1.00697	90	10.8965	1.00636	90	15.673	1.13883	90	10.0677	1.01494	90	9.49872	1.06179	90	10.3328	1.09134	90	11.4568	1.08524	90	10.9792	1.18676	90	16.4732	1.06598	90	15.0727	649	70.8622	7.38623
P42765	3-ketoacyl-CoA thiolase, mitochondrial OS=Homo sapiens GN=ACAA2 PE=1 SV=2 - [THIM_HUMAN]	4133.48	59.45	1	21	21	92	catalytic activity; protein binding; RNA binding	mitochondrion; membrane	metabolic process; regulation of biological process; response to stimulus; cell organization and biogenesis	Pf00108; Pf02801; Pf02803	10449	0.954859	73	11.9475	0.773782	73	27.2991	1.04354	73	17.7056	0.930789	73	13.9158	0.811928	73	25.022	0.985483	73	12.7457	0.94772	73	18.6406	0.975477	73	18.0388	0.9731	73	15.6048	397	41.8976	8.08936
Q14697	Neutral alpha-glucosidase AB OS=Homo sapiens GN=GANAB PE=1 SV=3 - [GANAB_HUMAN]	4130.78	43.43	1	36	36	145	catalytic activity; RNA binding	endoplasmic reticulum; organelle lumen; Golgi; membrane	metabolic process	Pf01055; Pf13802	23193	1.01024	115	13.9021	1.12197	115	15.4477	1.02187	115	15.2473	1.03292	115	14.2551	1.04431	115	12.1798	0.961711	115	11.3015	0.963104	115	16.5217	1.03444	115	15.262	1.02862	115	19.3231	944	106.807	6.13818
Q99460	26S proteasome non-ATPase regulatory subunit 1 OS=Homo sapiens GN=PSMD1 PE=1 SV=2 - [PSMD1_HUMAN]	4120.45	41.97	1	31	31	96	enzyme regulator activity	proteasome; cytosol; membrane	metabolic process; regulation of biological process; response to stimulus; cell death; defense response	Pf01851; Pf13513; Pf13646	5707	0.996457	93	10.1685	0.998703	93	12.7481	0.997224	93	13.3981	0.989634	93	9.81788	0.985155	93	12.5984	1.0107	93	9.9309	0.988494	93	13.5154	1.00067	93	11.6802	1.01589	93	14.0647	953	105.769	5.38916
P23528	Cofilin-1 OS=Homo sapiens GN=CFL1 PE=1 SV=3 - [COF1_HUMAN]	4118.34	68.67	1	12	15	111	protein binding	nucleus; cytoplasm; cytoskeleton; membrane	cellular component movement; transport; metabolic process; cell organization and biogenesis; regulation of biological process; response to stimulus; coagulation; defense response	Pf00241	1072	1.00519	77	12.4574	1.05939	77	12.8759	1.00649	77	13.3699	0.992745	77	11.1923	1.07236	77	11.2445	1.03323	77	11.2606	1.04518	76	13.4736	0.961164	77	13.9878	0.980344	77	15.1633	166	18.4907	8.08936
Q9BQG0	Myb-binding protein 1A OS=Homo sapiens GN=MYBBP1A PE=1 SV=2 - [MBB1A_HUMAN]	4103.39	37.8	1	43	44	121	DNA binding; catalytic activity; protein binding; RNA binding	nucleus; cytoplasm; membrane	cell differentiation; metabolic process; regulation of biological process; transport; cell communication; response to stimulus	Pf04931; Pf05793; Pf11593; Pf12815	10514	1.01822	102	8.9119	1.01454	102	12.0653	0.956257	102	13.7638	1.00946	103	11.2946	0.968675	103	12.3863	0.98021	103	10.8069	0.954346	103	12.7159	0.992947	103	9.62134	0.967881	103	13.4486	1328	148.762	9.27588
Q58FF7	Putative heat shock protein HSP 90-beta-3 OS=Homo sapiens GN=HSP90AB3P PE=5 SV=1 - [H90B3_HUMAN]	4100.62	23.12	1	1	16	155	nucleotide binding; protein binding	cytoplasm	metabolic process; response to stimulus	Pf00183; Pf02518; Pf13589	3327	1.25414	1		1.50908	1		1.43768	1		1.30001	1		1.27092	1		1.10854	1		1.27108	1		1.3225	1		1.37667	1		597	68.282	4.79248
Q15365	Poly(rC)-binding protein 1 OS=Homo sapiens GN=PCBP1 PE=1 SV=2 - [PCBP1_HUMAN]	4100.54	76.69	1	12	17	89	DNA binding; RNA binding; protein binding	nucleus; cytoplasm; membrane	metabolic process	Pf00013; Pf13014	5093	1.03195	42	13.2883	1.0381	42	17.8549	1.02639	42	23.1478	0.999636	42	12.0064	1.0042	42	25.1428	0.985881	42	10.0341	0.980246	42	13.5649	1.00962	42	17.8739	1.08274	42	12.2341	356	37.4739	7.09326
Q13423	NAD(P) transhydrogenase, mitochondrial OS=Homo sapiens GN=NNT PE=1 SV=3 - [NNTM_HUMAN]	4097.83	39.32	1	36	36	110	catalytic activity; transporter activity; nucleotide binding	mitochondrion; membrane	metabolic process; transport; cellular homeostasis; regulation of biological process	Pf01262; Pf02233; Pf05222; Pf12769	23530	0.933439	103	8.24994	0.744441	103	18.9691	0.885732	103	11.8896	0.919225	103	10.3207	0.716566	103	17.3932	0.891614	103	10.3029	0.833052	103	12.6258	0.85428	103	15.0586	0.885535	103	13.5472	1086	113.823	8.08936
P0CW22	40S ribosomal protein S17-like OS=Homo sapiens GN=RPS17L PE=1 SV=1 - [RS17L_HUMAN]	4089.01	59.26	1	8	8	116	structural molecule activity; RNA binding	cytosol; ribosome; membrane	cell organization and biogenesis; metabolic process; transport	Pf00833	6218	0.995024	87	13.7313	0.974073	87	14.4507	0.986933	87	10.518	0.97889	87	12.6299	0.991951	87	12.8702	1.00353	87	12.7258	0.964951	87	13.885	1.04992	87	11.9526	1.01893	87	13.9909	135	15.5404	9.84717
P09211	Glutathione S-transferase P OS=Homo sapiens GN=GSTP1 PE=1 SV=2 - [GSTP1_HUMAN]	4065.52	60.95	1	13	13	96	catalytic activity; protein binding; enzyme regulator activity	nucleus; cytoplasm; mitochondrion; cytosol; membrane	response to stimulus; regulation of biological process; metabolic process; cell proliferation	Pf00043; Pf02798; Pf14497	2950	1.00068	91	10.7351	1.03397	91	14.7225	0.978214	91	11.8393	1.02877	91	11.9815	1.05869	91	10.2245	1.02602	91	10.1661	0.980386	91	9.56573	1.00386	91	16.6335	1.00676	91	16.1292	210	23.341	5.64307
O95373	Importin-7 OS=Homo sapiens GN=IPO7 PE=1 SV=1 - [IPO7_HUMAN]	4055.11	37.57	1	30	31	115	transporter activity; protein binding; enzyme regulator activity	nucleus; cytoplasm; Golgi; membrane	transport; regulation of biological process; response to stimulus; defense response	Pf03810; Pf08506	10527	0.984543	75	12.7667	0.947856	75	16.3264	1.01453	75	14.2095	0.964203	75	13.0207	0.975972	75	15.6782	1.07201	75	11.6589	0.978532	75	12.8896	1.01513	75	12.4062	1.00014	75	14.1446	1038	119.44	4.81787
O75533	Splicing factor 3B subunit 1 OS=Homo sapiens GN=SF3B1 PE=1 SV=3 - [SF3B1_HUMAN]	4054.21	44.1	1	46	46	102	DNA binding; receptor activity; signal transducer activity; protein binding; RNA binding	nucleus; spliceosomal complex	metabolic process; regulation of biological process; response to stimulus	Pf02161; Pf08920; Pf12815; Pf13513	23451	1.01001	100	12.3007	1.03518	99	13.7929	0.95582	100	18.3184	0.996062	100	12.9359	1.01646	100	12.155	0.984997	100	10.2672	0.977651	100	13.1686	0.97009	100	14.3455	0.987007	100	17.3585	1304	145.738	7.09326
Q9Y678	Coatomer subunit gamma-1 OS=Homo sapiens GN=COPG1 PE=1 SV=1 - [COPG1_HUMAN]	4047.98	52.75	1	31	35	99	structural molecule activity; protein binding	membrane; nucleus; cytoplasm; Golgi; cytosol	transport; cell organization and biogenesis; cellular component movement	Pf01602; Pf08752	22820	0.94708	67	9.01876	0.948099	67	16.1671	0.953678	67	11.9104	0.990582	67	9.60241	1.01463	67	15.3194	1.02406	67	10.8614	1.03688	67	11.2946	1.02028	67	9.11081	0.980658	67	11.807	874	97.6555	5.46533
P13667	Protein disulfide-isomerase A4 OS=Homo sapiens GN=PDIA4 PE=1 SV=2 - [PDIA4_HUMAN]	3997.56	48.37	1	27	28	103	catalytic activity; metal ion binding; protein binding; RNA binding	endoplasmic reticulum; organelle lumen; cell surface	metabolic process; transport; response to stimulus; cellular homeostasis; regulation of biological process	Pf00085; Pf01216; Pf13098; Pf13848; Pf13905	9601	0.991387	99	9.11393	1.04644	99	9.48656	1.07377	99	10.4232	0.986013	99	8.73797	1.09905	99	7.55097	0.97608	99	11.1167	1.0143	99	9.34405	1.19271	99	8.68592	1.04612	99	10.6515	645	72.887	5.07178
Q9UPN3	Microtubule-actin cross-linking factor 1, isoforms 1/2/3/5 OS=Homo sapiens GN=MACF1 PE=1 SV=4 - [MACF1_HUMAN]	3996.79	14.09	1	79	88	114	catalytic activity; motor activity; protein binding; metal ion binding; RNA binding	cytoplasm; Golgi; cytoskeleton; membrane	metabolic process; cell organization and biogenesis; transport; cellular component movement; regulation of biological process; response to stimulus	Pf00036; Pf00307; Pf00435; Pf00681; Pf01576; Pf02187; Pf10498; Pf11971; Pf13499; Pf13514; Pf13833	23499	1.01615	98	8.89456	1.0323	98	9.6849	1.10541	98	8.94473	1.01637	98	7.54091	1.0914	98	8.1824	1.05779	98	9.39686	1.08896	98	11.4574	1.1591	98	10.825	1.03187	98	11.3168	7388	837.787	5.38916
P80723	Brain acid soluble protein 1 OS=Homo sapiens GN=BASP1 PE=1 SV=2 - [BASP1_HUMAN]	3991.8	88.55	1	23	23	109	protein binding; DNA binding	nucleus; cytoplasm; cytoskeleton; membrane	regulation of biological process; cell organization and biogenesis; cell differentiation		10409	0.986844	100	13.992	1.03728	100	12.8176	0.876318	100	13.4227	0.936428	100	13.8262	1.00759	100	10.0769	0.93119	100	12.7727	0.92408	100	14.3022	0.819401	100	18.4909	0.902036	100	19.5367	227	22.68	4.62744
Q9UHX1	Poly(U)-binding-splicing factor PUF60 OS=Homo sapiens GN=PUF60 PE=1 SV=1 - [PUF60_HUMAN]	3980.75	48.3	1	22	22	174	nucleotide binding; DNA binding; RNA binding; protein binding; catalytic activity	nucleus; mitochondrion; Golgi	metabolic process; regulation of biological process; cell death; cellular homeostasis	Pf00076; Pf13893; Pf14259	22827	1.01783	89	10.622	0.986894	89	12.8222	0.971338	89	15.3188	1.00815	89	8.56696	0.953103	89	14.4424	1.00458	89	10.0415	0.978364	89	12.0344	0.953431	88	17.249	0.972444	89	17.7298	559	59.8376	5.2876
P53621	Coatomer subunit alpha OS=Homo sapiens GN=COPA PE=1 SV=2 - [COPA_HUMAN]	3958.38	48.69	1	47	47	113	protein binding; structural molecule activity	membrane; extracellular; cytoplasm; Golgi; cytosol	transport; metabolic process; cell organization and biogenesis	Pf00400; Pf04053; Pf06957	1314	0.983166	97	8.79325	0.994406	97	13.6623	0.981314	97	11.2769	1.01369	97	9.25486	1.02278	97	13.2818	1.00633	97	8.55097	0.987765	97	8.33312	1.01641	97	8.99385	0.972532	97	13.7424	1224	138.258	7.66455
O14980	Exportin-1 OS=Homo sapiens GN=XPO1 PE=1 SV=1 - [XPO1_HUMAN]	3954.78	41.74	1	35	35	106	RNA binding; transporter activity; protein binding	chromosome; nucleus; cytoplasm; cytosol; membrane	transport; regulation of biological process; response to stimulus; metabolic process	Pf03810; Pf08389; Pf08767	7514	0.983022	100	9.24912	0.963654	100	12.626	0.978801	100	11.045	1.0043	100	8.71998	0.992883	100	11.539	0.976565	100	8.91071	0.982357	100	12.0698	0.996735	100	10.1676	1.02411	100	12.301	1071	123.306	6.06201
O60610	Protein diaphanous homolog 1 OS=Homo sapiens GN=DIAPH1 PE=1 SV=2 - [DIAP1_HUMAN]	3945.03	41.51	1	42	43	98	catalytic activity; motor activity; protein binding; RNA binding	cytoplasm; cytosol; cytoskeleton; membrane	cell organization and biogenesis; regulation of biological process; response to stimulus	Pf01576; Pf02181; Pf06346; Pf06367; Pf06371; Pf11932	1729	1.00209	92	10.0501	0.984812	92	12.6025	0.971685	92	11.4921	0.9974	92	8.92292	0.997931	92	11.4514	0.976095	92	7.98213	1.00438	92	12.3312	1.01358	92	12.0421	0.987488	92	11.6423	1272	141.258	5.41455
O00571	ATP-dependent RNA helicase DDX3X OS=Homo sapiens GN=DDX3X PE=1 SV=3 - [DDX3X_HUMAN]	3941.19	59.67	2	31	32	100	nucleotide binding; DNA binding; RNA binding; catalytic activity; protein binding	nucleus; cytoplasm; mitochondrion; membrane	metabolic process; regulation of biological process; cell death; response to stimulus; cell organization and biogenesis; defense response	Pf00270; Pf00271; Pf04851	1654	0.994055	91	8.95867	0.998752	91	14.2488	0.974673	91	13.0971	0.988828	91	10.0861	0.994927	91	14.459	1.00682	91	12.7339	0.969206	91	12.2062	0.971319	91	14.4669	0.973665	91	13.427	662	73.198	7.18115
Q12797	Aspartyl/asparaginyl beta-hydroxylase OS=Homo sapiens GN=ASPH PE=1 SV=3 - [ASPH_HUMAN]	3930.95	45.78	1	28	29	87	catalytic activity; structural molecule activity; metal ion binding; protein binding	cytoplasm; endoplasmic reticulum; membrane; organelle lumen	response to stimulus; regulation of biological process; metabolic process; transport	Pf05118; Pf05279; Pf13414; Pf13428; Pf13432; Pf14559	444	1.01925	77	10.4972	1.13914	78	10.0018	1.09953	76	9.14024	1.01291	78	10.7873	1.22536	77	11.884	1.06807	77	11.0923	1.10753	77	14.2467	1.08279	77	12.0355	1.0093	76	10.5234	758	85.8095	5.0083
Q14839	Chromodomain-helicase-DNA-binding protein 4 OS=Homo sapiens GN=CHD4 PE=1 SV=2 - [CHD4_HUMAN]	3915.74	30.28	2	33	41	99	nucleotide binding; DNA binding; protein binding; catalytic activity; metal ion binding	nucleus; cytoplasm; cytoskeleton; membrane	metabolic process; cell organization and biogenesis; regulation of biological process	Pf00176; Pf00271; Pf00385; Pf00628; Pf04851; Pf06461; Pf06465; Pf08073; Pf08074; Pf13831	1108	0.997222	66	12.2046	1.02064	66	11.808	0.976739	66	12.2012	1.01388	66	11.0303	1.00825	66	12.3487	0.965477	66	8.83295	0.968873	66	10.474	0.938896	66	15.8539	0.993797	66	12.9735	1912	217.867	5.85889
P25205	DNA replication licensing factor MCM3 OS=Homo sapiens GN=MCM3 PE=1 SV=3 - [MCM3_HUMAN]	3913.24	53.34	1	36	36	99	nucleotide binding; DNA binding; catalytic activity; protein binding	nucleus; membrane	metabolic process	Pf00493; Pf01078; Pf07728; Pf14551	4172	1.01807	92	9.64174	1.12069	92	9.45882	0.930852	92	9.83756	0.989003	92	11.3074	1.04764	92	11.2894	0.97163	92	10.1762	0.963584	92	10.3884	0.919019	92	13.1783	0.980482	92	14.7342	808	90.924	5.77002
P11940	Polyadenylate-binding protein 1 OS=Homo sapiens GN=PABPC1 PE=1 SV=2 - [PABP1_HUMAN]	3899.87	65.09	3	27	37	130	nucleotide binding; RNA binding; protein binding; translation regulator activity	nucleus; spliceosomal complex; cytoplasm; cytosol; membrane	metabolic process; regulation of biological process	Pf00076; Pf00658; Pf13893; Pf14259	26986	1.00421	66	10.146	0.95482	66	8.80893	1.03625	66	10.4763	0.954167	66	9.99524	0.981023	66	10.316	1.02093	66	11.136	1.00901	66	8.46473	0.999429	66	13.1969	0.98687	66	12.2704	636	70.6259	9.49561
P12277	Creatine kinase B-type OS=Homo sapiens GN=CKB PE=1 SV=1 - [KCRB_HUMAN]	3861.62	65.09	2	17	18	92	nucleotide binding; catalytic activity; protein binding	cytoplasm; mitochondrion; cytosol	metabolic process; cellular homeostasis	Pf00217; Pf02807	1152	1.04266	83	10.8812	1.30099	82	14.2459	0.947558	83	12.8371	1.09225	83	11.2271	1.15565	83	9.729	0.911328	83	13.1839	0.964187	83	12.1045	0.952271	83	13.9486	1.04709	83	13.1531	381	42.6173	5.59229
P11388	DNA topoisomerase 2-alpha OS=Homo sapiens GN=TOP2A PE=1 SV=3 - [TOP2A_HUMAN]	3861.23	33.51	2	35	44	107	nucleotide binding; metal ion binding; DNA binding; catalytic activity; protein binding; RNA binding	chromosome; nucleus; cytoplasm	cell organization and biogenesis; cell differentiation; metabolic process; response to stimulus; cell division; regulation of biological process	Pf00204; Pf00521; Pf01751; Pf02518; Pf08070	7153	1.02173	75	8.89187	0.910514	75	12.7468	1.44863	75	16.6865	0.966903	75	10.4718	1.03034	75	11.5207	1.03951	75	8.97875	1.01026	75	11.541	0.990357	75	13.1756	1.21468	75	12.1855	1531	174.276	8.71924
Q5VYK3	Proteasome-associated protein ECM29 homolog OS=Homo sapiens GN=ECM29 PE=1 SV=2 - [ECM29_HUMAN]	3851.07	32.74	1	45	45	102	protein binding	proteasome; nucleus; cytoplasm; endosome; endoplasmic reticulum; cytoskeleton; membrane	metabolic process	Pf12755; Pf13001	23392	1.00269	98	9.08718	1.00146	98	14.0887	0.953134	97	13.5875	0.996729	98	9.99524	0.939096	98	13.8505	0.964134	98	10.0911	0.939219	98	11.0531	0.977317	98	11.824	0.995967	98	13.2497	1845	204.16	7.12256
P78347	General transcription factor II-I OS=Homo sapiens GN=GTF2I PE=1 SV=2 - [GTF2I_HUMAN]	3839.43	45.09	1	39	39	91	DNA binding; protein binding	nucleus; cytoplasm; cytosol; membrane	metabolic process; regulation of biological process; response to stimulus; cellular homeostasis	Pf02946	2969	1.00363	81	6.65219	1.03661	81	9.96425	0.858495	81	11.0423	0.973138	81	10.3692	0.989733	81	9.07299	0.925496	81	10.8763	0.885834	81	11.0445	0.851209	81	13.2913	0.906268	81	11.5981	998	112.346	6.39209
Q02809	Procollagen-lysine,2-oxoglutarate 5-dioxygenase 1 OS=Homo sapiens GN=PLOD1 PE=1 SV=2 - [PLOD1_HUMAN]	3838.21	44.29	1	27	27	88	metal ion binding; catalytic activity; protein binding	endoplasmic reticulum; membrane	response to stimulus; metabolic process; cell organization and biogenesis	Pf03171	5351	1.19807	81	14.3968	1.75021	81	22.5454	1.22668	81	14.6402	1.24265	81	14.0328	1.72349	81	22.1648	1.06623	81	11.9037	1.26294	81	15.5957	1.27675	81	12.7852	1.17668	81	13.5327	727	83.4974	6.94678
Q14152	Eukaryotic translation initiation factor 3 subunit A OS=Homo sapiens GN=EIF3A PE=1 SV=1 - [EIF3A_HUMAN]	3825.57	36.76	3	53	56	131	RNA binding; structural molecule activity; protein binding	nucleus; cytoplasm; cytosol; membrane	cell organization and biogenesis; metabolic process; regulation of biological process	Pf01399	8661	0.9853	122	10.2431	0.963464	122	16.0511	0.946203	122	11.824	0.988875	122	11.7481	0.957103	122	11.9527	0.992351	122	13.0411	0.991265	122	11.7121	1.00642	122	13.478	0.990488	122	13.9349	1382	166.468	6.78564
Q16891	Mitochondrial inner membrane protein OS=Homo sapiens GN=IMMT PE=1 SV=1 - [IMMT_HUMAN]	3819.8	57.65	1	35	35	96	protein binding; RNA binding	mitochondrion; membrane	response to stimulus; cellular homeostasis	Pf09731	10989	0.943121	93	11.6074	0.787653	93	19.6474	0.961416	93	13.5429	0.972858	93	12.1267	0.813367	93	15.3467	0.934399	93	11.1355	0.88868	93	12.1272	0.919917	93	15.6707	0.967478	93	14.8184	758	83.6264	6.48096
P63244	Guanine nucleotide-binding protein subunit beta-2-like 1 OS=Homo sapiens GN=GNB2L1 PE=1 SV=3 - [GBLP_HUMAN]	3808.68	75.71	1	19	19	97	protein binding; enzyme regulator activity; structural molecule activity; RNA binding	nucleus; cytoplasm; mitochondrion; cytosol; cytoskeleton; membrane	cell differentiation; regulation of biological process; cell death; metabolic process; development; cellular homeostasis; response to stimulus	Pf00400	10399	0.970237	81	9.22952	0.908902	81	17.7153	0.966869	81	14.4971	0.962099	81	12.0961	0.971383	81	14.8797	1.03195	81	10.24	1.01027	81	13.953	0.998846	81	14.2843	0.967788	81	16.9412	317	35.0546	7.69385
P26641	Elongation factor 1-gamma OS=Homo sapiens GN=EEF1G PE=1 SV=3 - [EF1G_HUMAN]	3801.59	70.94	1	25	25	103	RNA binding; protein binding	nucleus; cytoplasm; endoplasmic reticulum; cytosol; membrane	metabolic process; response to stimulus	Pf00043; Pf00647; Pf02798; Pf13409; Pf13410; Pf13417; Pf14497	1937	0.967301	82	14.3861	0.982159	82	12.3513	0.942344	82	11.671	0.995336	82	11.2011	0.931752	82	21.1296	0.942681	82	13.5206	0.934193	82	14.8485	1.00181	82	14.0794	1.01615	82	11.8492	437	50.0871	6.66846
P30041	Peroxiredoxin-6 OS=Homo sapiens GN=PRDX6 PE=1 SV=3 - [PRDX6_HUMAN]	3798.5	73.21	1	15	15	90	catalytic activity; antioxidant activity; protein binding	cytoplasm; vacuole; cytosol; membrane	response to stimulus; metabolic process	Pf00578; Pf08534; Pf10417	9588	0.932456	74	10.1911	0.936854	74	12.9827	0.955686	74	9.59665	0.933383	74	11.9258	0.964081	74	10.703	0.977188	74	7.95727	0.932541	74	9.70611	0.903682	74	12.154	0.908888	74	12.7869	224	25.0192	6.37939
Q1KMD3	Heterogeneous nuclear ribonucleoprotein U-like protein 2 OS=Homo sapiens GN=HNRNPUL2 PE=1 SV=1 - [HNRL2_HUMAN]	3787.96	43.37	4	31	33	87	protein binding; RNA binding	nucleus; membrane		Pf00622; Pf02037; Pf08433; Pf13671	221092	0.998248	80	11.494	1.04537	80	11.6639	0.969818	80	11.3627	0.983174	80	12.1513	1.06516	80	11.0877	0.95746	80	13.1179	0.976773	80	14.1487	0.933238	80	13.4843	0.975987	80	11.4474	747	85.0522	4.90674
P11413	Glucose-6-phosphate 1-dehydrogenase OS=Homo sapiens GN=G6PD PE=1 SV=4 - [G6PD_HUMAN]	3779.78	52.23	1	22	22	94	catalytic activity; protein binding; nucleotide binding	nucleus; cytoplasm; cytosol; membrane	metabolic process; regulation of biological process; response to stimulus	Pf00479; Pf02781	2539	0.98529	81	8.59396	0.962358	81	12.8101	1.08242	81	10.1594	1.02113	81	9.5695	1.06266	81	10.9581	1.10207	81	8.36054	1.09593	81	8.39473	1.06076	81	10.6494	0.972235	81	15.957	515	59.219	6.84424
P18669	Phosphoglycerate mutase 1 OS=Homo sapiens GN=PGAM1 PE=1 SV=2 - [PGAM1_HUMAN]	3747.15	77.56	3	16	16	111	catalytic activity; protein binding	cytoplasm; cytosol; membrane	metabolic process; regulation of biological process	Pf00300	5223	1.20213	103	11.8841	1.33643	103	13.4675	1.10821	103	9.84694	1.18206	103	11.8036	1.36867	103	13.4904	1.00125	103	10.985	1.15583	103	13.2842	1.15141	103	12.2497	1.17016	103	11.8239	254	28.7858	7.18115
Q99497	Protein DJ-1 OS=Homo sapiens GN=PARK7 PE=1 SV=2 - [PARK7_HUMAN]	3735.64	76.19	1	14	14	101	DNA binding; RNA binding; antioxidant activity; catalytic activity; protein binding; metal ion binding; enzyme regulator activity	chromosome; nucleus; cytoplasm; mitochondrion; organelle lumen; cytosol; membrane	regulation of biological process; cell communication; metabolic process; response to stimulus; defense response; cell organization and biogenesis; cell death; transport	Pf01965; Pf13278	11315	1.00175	92	9.42946	0.970939	92	10.7289	0.912622	92	15.3698	0.970667	92	8.07932	0.950954	92	13.3017	0.943292	92	10.1377	0.914669	92	14.1848	0.928033	92	11.2411	0.983676	92	11.2384	189	19.8785	6.78564
P31948	Stress-induced-phosphoprotein 1 OS=Homo sapiens GN=STIP1 PE=1 SV=1 - [STIP1_HUMAN]	3724.54	51.75	1	31	31	113	protein binding; RNA binding	nucleus; cytoplasm; Golgi	response to stimulus; cellular component movement	Pf00515; Pf12895; Pf13414; Pf13424; Pf13432	10963	1.01693	101	11.8786	1.02323	101	16.094	1.00166	101	15.0942	0.983044	101	13.0786	0.959201	101	13.1396	0.957114	101	10.8804	0.953137	101	11.8971	0.999011	101	14.2346	1.02233	101	16.0864	543	62.5994	6.80029
O95757	Heat shock 70 kDa protein 4L OS=Homo sapiens GN=HSPA4L PE=1 SV=3 - [HS74L_HUMAN]	3720.17	55.3	1	30	35	94	nucleotide binding	nucleus; cytoplasm; cytosol	metabolic process; response to stimulus	Pf00012	22824	0.981277	63	10.7071	1.072	63	13.7315	0.980596	63	14.2449	1.03868	63	12.581	0.978122	63	12.5361	0.94122	63	13.2405	0.9725	63	11.6564	0.987214	63	10.9242	1.04748	63	16.3234	839	94.4525	5.88428
Q86VP6	Cullin-associated NEDD8-dissociated protein 1 OS=Homo sapiens GN=CAND1 PE=1 SV=2 - [CAND1_HUMAN]	3712.26	43.98	1	47	47	112	protein binding	nucleus; cytoplasm; membrane	metabolic process; transport; cell organization and biogenesis; cell differentiation; regulation of biological process	Pf08623; Pf12755; Pf13513	55832	0.999356	109	8.51414	0.98706	109	12.0285	0.938198	108	12.4628	0.998121	109	11.7628	1.00467	109	11.9471	0.965539	109	9.24226	0.982704	109	9.11332	0.979466	109	11.9908	0.983283	109	14.9581	1230	136.289	5.78271
Q15393	Splicing factor 3B subunit 3 OS=Homo sapiens GN=SF3B3 PE=1 SV=4 - [SF3B3_HUMAN]	3702.66	39.85	3	34	36	96	RNA binding; protein binding	nucleus; spliceosomal complex	metabolic process; cell organization and biogenesis; regulation of biological process	Pf03178; Pf10433	23450	1.02471	84	13.3194	1.04359	84	12.0322	0.976819	84	14.0629	1.01186	84	10.8403	1.04773	84	11.6831	1.01385	84	10.1449	0.981985	84	12.7638	0.986725	84	13.933	1.02186	84	11.8479	1217	135.492	5.26221
P07954	Fumarate hydratase, mitochondrial OS=Homo sapiens GN=FH PE=1 SV=3 - [FUMH_HUMAN]	3696.39	58.82	1	21	21	97	catalytic activity; protein binding	cytoplasm; mitochondrion; organelle lumen	metabolic process	Pf00206; Pf10415	2271	0.944061	87	9.40382	0.803737	87	19.3957	0.953305	87	12.8089	0.936608	87	8.56541	0.78325	87	16.8089	0.978609	87	11.248	0.87137	87	13.1651	0.898702	87	12.5585	0.958408	87	17.0854	510	54.6022	8.76318
Q13428	Treacle protein OS=Homo sapiens GN=TCOF1 PE=1 SV=3 - [TCOF_HUMAN]	3678.16	39.11	1	51	51	100	transporter activity; protein binding; RNA binding	nucleus; cytoplasm	transport; metabolic process	Pf03546	6949	0.96022	98	9.52749	0.931165	98	14.3232	0.944001	98	16.814	0.927068	98	9.3948	1.10184	98	11.2253	0.975735	98	11.7677	0.982256	98	9.81861	1.03922	98	11.334	0.926625	98	13.0218	1488	152.015	9.0415
P55786	Puromycin-sensitive aminopeptidase OS=Homo sapiens GN=NPEPPS PE=1 SV=2 - [PSA_HUMAN]	3666.76	43.53	2	30	30	102	catalytic activity; metal ion binding	nucleus; cytoplasm; cytosol	metabolic process; response to stimulus	Pf01433; Pf11838; Pf13485	9520	1.01788	77	8.57092	1.1433	77	12.8403	0.956779	77	14.1184	1.02532	77	7.8574	1.07264	77	8.94748	0.915361	77	9.10122	0.921917	77	9.98235	0.964303	77	10.4767	0.988764	77	9.26422	919	103.211	5.71924
P63208	S-phase kinase-associated protein 1 OS=Homo sapiens GN=SKP1 PE=1 SV=2 - [SKP1_HUMAN]	3659.37	66.26	1	10	10	111	catalytic activity; protein binding	cytosol	regulation of biological process; response to stimulus; metabolic process; cell organization and biogenesis; defense response	Pf01466; Pf03931	6500	0.924005	80	12.2004	0.878475	80	19.2467	0.985851	80	16.2459	0.891414	80	13.744	0.96341	80	19.1575	0.951531	80	12.1802	1.00691	80	15.8017	0.829281	80	23.9823	0.965503	80	14.7462	163	18.6462	4.53857
O43390	Heterogeneous nuclear ribonucleoprotein R OS=Homo sapiens GN=HNRNPR PE=1 SV=1 - [HNRPR_HUMAN]	3645.79	42.81	1	16	26	120	nucleotide binding; RNA binding; protein binding	nucleus; spliceosomal complex; cytoplasm	metabolic process	Pf00076; Pf13893; Pf14259	10236	1.0023	69	7.52351	1.0185	69	11.0723	0.945864	69	12.2653	0.963504	69	8.44521	0.989535	69	7.29068	0.980871	69	9.72995	0.958998	69	12.6345	0.912127	69	10.4416	0.95894	69	11.9096	633	70.8993	8.1333
Q13263	Transcription intermediary factor 1-beta OS=Homo sapiens GN=TRIM28 PE=1 SV=5 - [TIF1B_HUMAN]	3635.48	49.7	1	29	29	87	DNA binding; catalytic activity; protein binding; metal ion binding; RNA binding	chromosome; nucleus	regulation of biological process; cell organization and biogenesis; metabolic process; response to stimulus; defense response	Pf00628; Pf00643	10155	1.0435	82	9.35513	0.999052	82	9.72626	0.990463	82	11.7455	1.04061	82	9.89569	1.01808	82	10.7944	1.01352	82	10.4181	1.03436	82	12.7432	0.968476	82	10.55	1.02526	82	11.5999	835	88.4934	5.77002
P09382	Galectin-1 OS=Homo sapiens GN=LGALS1 PE=1 SV=2 - [LEG1_HUMAN]	3618.65	87.41	1	10	10	85	protein binding; signal transducer activity; RNA binding	extracellular; nucleus; cytoplasm; cell surface	cell differentiation; cell death; regulation of biological process; response to stimulus; cellular homeostasis	Pf00337	3956	1.00515	83	8.8424	1.04795	83	11.4663	1.05059	83	12.6472	1.02954	83	9.89039	1.14512	83	12.4241	1.08967	83	11.1973	1.1167	83	10.517	1.10003	83	8.48843	1.03888	83	9.62999	135	14.7062	5.50342
Q08J23	tRNA (cytosine(34)-C(5))-methyltransferase OS=Homo sapiens GN=NSUN2 PE=1 SV=2 - [NSUN2_HUMAN]	3612.21	65.19	1	39	39	94	RNA binding; catalytic activity	nucleus; cytoplasm; cytoskeleton	cell organization and biogenesis; metabolic process; cell division	Pf01189; Pf13659	54888	1.00223	91	12.0559	1.06791	91	14.3096	1.01389	91	11.8584	0.996709	91	10.8584	1.03494	91	11.81	0.997595	91	9.19318	0.985532	91	10.0879	1.00826	91	12.661	0.986881	91	14.9311	767	86.4158	6.771
P55884	Eukaryotic translation initiation factor 3 subunit B OS=Homo sapiens GN=EIF3B PE=1 SV=3 - [EIF3B_HUMAN]	3600.67	51.23	8	33	35	94	nucleotide binding; RNA binding; protein binding; structural molecule activity	cytoplasm; cytosol	cell organization and biogenesis; metabolic process; regulation of biological process	Pf00076; Pf08662; Pf13893; Pf14259	8662	0.977168	76	11.5161	1.00795	76	12.7836	0.959997	76	11.5713	0.980742	76	10.9439	1.02202	76	9.94245	1.01194	76	12.5585	0.973079	76	12.753	0.98615	76	13.3273	0.97117	76	13.197	814	92.4238	4.99561
A5YKK6	CCR4-NOT transcription complex subunit 1 OS=Homo sapiens GN=CNOT1 PE=1 SV=2 - [CNOT1_HUMAN]	3595.64	27.82	1	57	57	106	catalytic activity; protein binding; structural molecule activity; RNA binding	nucleus; cytoplasm; membrane; cytosol	regulation of biological process; metabolic process; development	Pf04054; Pf12842	23019	0.996105	100	8.80856	1.04296	100	12.4257	0.955814	100	11.1301	1.0047	100	9.66705	1.02327	100	8.7949	0.989455	100	8.4148	0.97544	100	9.24621	0.990295	100	11.5463	0.974483	100	12.8453	2376	266.768	7.10791
Q14683	Structural maintenance of chromosomes protein 1A OS=Homo sapiens GN=SMC1A PE=1 SV=2 - [SMC1A_HUMAN]	3594.49	45.9	1	50	51	104	nucleotide binding; catalytic activity; motor activity; protein binding; RNA binding	chromosome; nucleus; cytoplasm; cytosol	cell organization and biogenesis; metabolic process; response to stimulus; regulation of biological process; cell division	Pf02463; Pf05262; Pf05557; Pf06470; Pf09726; Pf09731; Pf10186; Pf12128; Pf13175; Pf13304; Pf13476; Pf13555; Pf13558	8243	1.0067	98	7.21398	1.03679	98	10.493	0.909586	98	11.6666	1.00125	98	10.0228	0.979894	98	8.55368	0.940013	98	10.8463	0.923378	98	11.4151	0.934563	97	12.8466	1.00131	98	11.8211	1233	143.144	7.63525
P0CG38	POTE ankyrin domain family member I OS=Homo sapiens GN=POTEI PE=3 SV=1 - [POTEI_HUMAN]	3593.96	8.28	1	2	9	131	protein binding; nucleotide binding			Pf00022; Pf00023; Pf12796; Pf13606; Pf13637; Pf13857; Pf14915	653269	1.01735	5	2.27641	0.856991	5	15.8785	0.98803	5	14.8922	1.02449	5	17.3426	1.00275	5	11.6608	1.20818	5	4.97648	1.23522	5	6.56753	1.23036	5	2.52084	0.989412	5	5.2476	1075	121.205	6.21436
P62195	26S protease regulatory subunit 8 OS=Homo sapiens GN=PSMC5 PE=1 SV=1 - [PRS8_HUMAN]	3571.27	60.1	6	21	23	96	nucleotide binding; catalytic activity; protein binding	proteasome; nucleus; cytoplasm; cytosol; membrane	metabolic process; regulation of biological process; response to stimulus; cell death; defense response	Pf00004; Pf00910; Pf01057; Pf01078; Pf05496; Pf06068; Pf06414; Pf07724; Pf07726; Pf07728; Pf13191; Pf13207; Pf13401	5705	0.999586	81	8.77302	0.996035	81	10.6093	0.986491	81	9.91175	0.998824	81	8.91017	1.00523	81	10.9293	0.988945	81	8.45661	0.992238	81	9.95715	1.03407	81	12.1228	1.01243	81	11.164	406	45.5971	7.54736
P30153	Serine/threonine-protein phosphatase 2A 65 kDa regulatory subunit A alpha isoform OS=Homo sapiens GN=PPP2R1A PE=1 SV=4 - [2AAA_HUMAN]	3569.57	56.54	5	20	29	94	catalytic activity; protein binding; enzyme regulator activity	nucleus; chromosome; cytoplasm; mitochondrion; cytosol; cytoskeleton; membrane	metabolic process; regulation of biological process; cell organization and biogenesis; cell death; response to stimulus	Pf02985; Pf13513; Pf13646	5518	0.975664	59	11.7319	0.975821	59	15.2294	0.983469	59	13.3311	0.975206	59	5.73283	0.939636	59	16.056	1.00509	59	8.98829	1.02744	59	10.6525	0.974742	59	9.55047	0.981092	59	14.3477	589	65.2669	5.10986
Q9Y230	RuvB-like 2 OS=Homo sapiens GN=RUVBL2 PE=1 SV=3 - [RUVB2_HUMAN]	3562.83	67.6	4	31	32	97	nucleotide binding; DNA binding; catalytic activity; protein binding	nucleus; cytoplasm; membrane	metabolic process; response to stimulus; cell organization and biogenesis; regulation of biological process	Pf00004; Pf03796; Pf06068; Pf13481	10856	0.983149	89	9.9119	0.958436	89	15.1016	0.95951	89	13.2994	0.990951	89	10.4869	0.937034	89	10.6714	0.949576	89	11.3465	0.964117	89	14.7112	0.980945	89	15.2302	0.984314	89	15.741	463	51.1246	5.64307
Q14126	Desmoglein-2 OS=Homo sapiens GN=DSG2 PE=1 SV=2 - [DSG2_HUMAN]	3560.23	40.52	1	31	31	82	metal ion binding; protein binding	membrane; cell surface	cell organization and biogenesis; cell death; response to stimulus; cell communication; regulation of biological process	Pf00028; Pf01049	1829	1.03018	77	9.9225	1.08566	76	9.45242	0.988654	75	13.8329	1.00673	76	8.30282	1.12948	76	7.11925	1.04864	76	10.2916	1.03476	77	14.4878	1.03053	76	10.9843	0.97411	76	14.2618	1118	122.218	5.23682
Q15436	Protein transport protein Sec23A OS=Homo sapiens GN=SEC23A PE=1 SV=2 - [SC23A_HUMAN]	3534.93	32.81	1	18	20	117	protein binding; metal ion binding	membrane; endoplasmic reticulum; Golgi; cytosol	transport; metabolic process; cell organization and biogenesis	Pf00626; Pf04810; Pf04811; Pf04815; Pf08033	10484	0.982231	73	10.4622	1.03226	73	12.1486	0.991712	73	16.1284	1.01933	73	9.65144	1.04629	73	10.4375	0.984993	73	12.0913	0.982159	73	10.0431	0.96988	73	12.2404	0.989519	73	13.509	765	86.1053	7.07861
Q04917	14-3-3 protein eta OS=Homo sapiens GN=YWHAH PE=1 SV=4 - [1433F_HUMAN]	3532.1	70.33	1	13	18	108	protein binding; catalytic activity	cytoplasm; cytosol; membrane	regulation of biological process; metabolic process; transport; cell death; response to stimulus; cell organization and biogenesis	Pf00244	7533	0.925231	43	11.2675	0.91511	43	12.9002	1.03241	43	17.8816	0.950793	43	11.7061	0.996534	43	13.1583	1.04065	43	15.9311	1.04681	43	14.1914	0.977409	43	12.9028	0.95211	43	13.5974	246	28.201	4.84326
P12004	Proliferating cell nuclear antigen OS=Homo sapiens GN=PCNA PE=1 SV=1 - [PCNA_HUMAN]	3531.98	67.05	1	12	12	82	catalytic activity; DNA binding; protein binding; enzyme regulator activity	nucleus; cytoplasm; cytoskeleton	regulation of biological process; cell organization and biogenesis; metabolic process; response to stimulus; cell proliferation; cell differentiation; cellular homeostasis	Pf00705; Pf02747	5111	1.00023	78	9.82912	1.0595	78	11.102	0.922027	78	13.8398	1.00888	78	9.33286	0.992651	78	11.5324	0.949083	78	10.0091	0.957792	78	11.9353	0.899605	78	11.5628	1.01216	78	10.7066	261	28.7503	4.69092
O00429	Dynamin-1-like protein OS=Homo sapiens GN=DNM1L PE=1 SV=2 - [DNM1L_HUMAN]	3497.57	59.51	1	32	32	87	nucleotide binding; catalytic activity; protein binding	cytoplasm; mitochondrion; membrane; Golgi; cytosol	cell organization and biogenesis; metabolic process; transport; cell death; regulation of biological process	Pf00350; Pf01031; Pf02212	10059	0.963508	78	9.85238	0.896354	78	11.0391	0.996664	78	14.0796	0.976834	78	9.77438	0.909577	78	13.2042	0.993584	78	12.2422	0.979356	78	11.2372	0.938173	78	15.1558	0.98976	78	13.3008	736	81.8261	6.81494
P36952	Serpin B5 OS=Homo sapiens GN=SERPINB5 PE=1 SV=2 - [SPB5_HUMAN]	3494.88	72	1	22	22	77	enzyme regulator activity; protein binding	extracellular; cytoplasm	cellular component movement; regulation of biological process; cell organization and biogenesis	Pf00079	5268	1.03685	75	9.11922	1.17421	75	11.7126	1.11989	75	10.3841	1.00611	75	6.72187	1.24398	75	11.5472	1.08602	75	8.87962	1.07371	75	10.4481	1.13236	75	9.71322	1.03814	75	13.2273	375	42.0734	6.04932
Q15366	Poly(rC)-binding protein 2 OS=Homo sapiens GN=PCBP2 PE=1 SV=1 - [PCBP2_HUMAN]	3491.63	61.64	1	10	16	78	DNA binding; RNA binding; protein binding	nucleus; cytoplasm; cytosol; membrane	metabolic process; regulation of biological process; defense response; response to stimulus	Pf00013; Pf13014	5094	0.978297	36	11.3303	0.947559	36	15.5252	0.954108	36	18.574	0.992318	36	15.4354	0.971731	36	13.5235	1.02417	36	16.0748	0.976996	36	14.0919	0.910415	36	10.8749	0.953167	36	14.9404	365	38.5556	6.78564
Q99714	3-hydroxyacyl-CoA dehydrogenase type-2 OS=Homo sapiens GN=HSD17B10 PE=1 SV=3 - [HCD2_HUMAN]	3489.93	79.31	1	15	15	73	catalytic activity; protein binding; RNA binding; nucleotide binding	cytoplasm; mitochondrion; membrane; organelle lumen; endoplasmic reticulum	metabolic process; cell differentiation; cell organization and biogenesis	Pf00106; Pf08659; Pf13561	3028	0.922915	72	14.6566	0.695122	72	29.9451	0.964023	72	15.4806	0.888654	72	11.9346	0.726518	72	27.9941	0.987444	72	11.0939	0.868987	72	14.8116	0.876784	72	14.9546	0.922937	72	16.3673	261	26.9061	7.78174
P67809	Nuclease-sensitive element-binding protein 1 OS=Homo sapiens GN=YBX1 PE=1 SV=3 - [YBOX1_HUMAN]	3487.71	58.64	2	10	13	74	DNA binding; RNA binding; protein binding	extracellular; nucleus; spliceosomal complex; cytoplasm; membrane	regulation of biological process; metabolic process	Pf00313	4904	0.940388	56	19.3278	0.924571	56	17.9213	0.859269	56	17.5673	0.85232	57	16.4613	0.956147	56	13.6674	1.04057	56	14.7317	0.967724	57	15.4184	0.846861	57	21.764	0.829706	57	25.5526	324	35.9027	9.87646
Q32P51	Heterogeneous nuclear ribonucleoprotein A1-like 2 OS=Homo sapiens GN=HNRNPA1L2 PE=2 SV=2 - [RA1L2_HUMAN]	3483.9	37.5	1	1	14	108	nucleotide binding; RNA binding	nucleus; spliceosomal complex; cytoplasm	metabolic process; transport	Pf00076; Pf13893; Pf14259	144983																												320	34.2043	8.99756
P13797	Plastin-3 OS=Homo sapiens GN=PLS3 PE=1 SV=4 - [PLST_HUMAN]	3476.54	57.94	2	28	33	105	protein binding; metal ion binding	cytoplasm		Pf00036; Pf00307; Pf13499	5358	1.01679	84	8.18893	1.06481	84	10.5781	1.03724	84	11.731	1.00295	84	7.73467	1.14032	84	10.4586	1.02887	84	11.2949	1.01899	84	8.76171	1.04774	84	9.63568	0.978794	84	12.5204	630	70.7662	5.60498
Q14315	Filamin-C OS=Homo sapiens GN=FLNC PE=1 SV=3 - [FLNC_HUMAN]	3464.84	25.06	1	36	48	90	protein binding	cytoplasm; cytosol; cytoskeleton; membrane	cell organization and biogenesis	Pf00307; Pf00630	2318	1.01816	56	8.88764	1.13832	56	13.1658	1.14062	56	10.3975	1.02254	56	7.4909	1.1919	56	11.8833	1.01415	56	10.1914	1.05309	56	9.15561	1.20991	56	10.838	1.04948	56	9.08797	2725	290.841	5.97314
Q14008	Cytoskeleton-associated protein 5 OS=Homo sapiens GN=CKAP5 PE=1 SV=3 - [CKAP5_HUMAN]	3457.82	33.17	9	60	61	100	protein binding	cytoplasm; cytosol; cytoskeleton; membrane	cell organization and biogenesis; regulation of biological process; response to stimulus; transport; cell division	Pf12348	9793	0.970353	96	8.31379	0.878658	96	13.3183	1.17482	96	7.25535	0.98158	96	7.58975	0.931211	96	9.43845	1.02733	96	9.03149	0.993179	96	9.10869	1.03678	96	7.90149	1.06092	96	8.96591	2032	225.352	7.79639
Q12905	Interleukin enhancer-binding factor 2 OS=Homo sapiens GN=ILF2 PE=1 SV=2 - [ILF2_HUMAN]	3431.01	54.62	1	15	15	80	DNA binding; RNA binding; protein binding; nucleotide binding; catalytic activity	nucleus; cytoplasm; membrane	metabolic process; regulation of biological process; response to stimulus	Pf07528	3608	1.01235	72	9.08982	1.02139	72	13.2863	0.979633	72	11.7932	1.02474	72	9.92797	1.04539	72	10.0723	0.976829	72	9.40171	0.989514	72	12.0623	0.996055	72	10.8853	1.01433	72	10.9809	390	43.0352	5.26221
P50454	Serpin H1 OS=Homo sapiens GN=SERPINH1 PE=1 SV=2 - [SERPH_HUMAN]	3413.66	56.46	1	22	23	85	enzyme regulator activity; protein binding; RNA binding	cytoplasm; endoplasmic reticulum; organelle lumen; membrane	response to stimulus; regulation of biological process; cell organization and biogenesis; metabolic process	Pf00079	871	1.0594	83	8.69347	1.20881	83	11.9064	1.16904	83	9.83747	1.02833	83	10.8362	1.29816	83	11.236	1.09008	83	11.5127	1.06124	83	9.43875	1.22387	83	13.3569	1.06824	83	14.4006	418	46.4112	8.68994
Q9NU22	Midasin OS=Homo sapiens GN=MDN1 PE=1 SV=2 - [MDN1_HUMAN]	3411.5	16.44	1	70	70	94	nucleotide binding; protein binding; catalytic activity	nucleus; cytoplasm; membrane; cytoskeleton	cell organization and biogenesis; metabolic process	Pf00004; Pf00092; Pf02367; Pf07726; Pf07728; Pf13401; Pf13671	23195	1.01042	89	9.68061	0.997203	89	12.0879	1.0103	89	12.9137	1.00096	89	9.65001	0.968494	89	9.47667	0.994478	89	9.29745	0.955446	89	12.1271	0.98663	89	12.4204	0.984253	89	9.34181	5596	632.42	5.68115
P35527	Keratin, type I cytoskeletal 9 OS=Homo sapiens GN=KRT9 PE=1 SV=3 - [K1C9_HUMAN]	3401.01	52.33	1	25	25	64	structural molecule activity	nucleus; membrane	cell organization and biogenesis	Pf00038; Pf13166	3857	1.2092	34	20.57	1.39435	34	16.7827	1.75378	34	19.9578	0.936032	34	19.0407	1.07285	34	11.109	1.2274	34	16.4547	1.11396	34	20.5891	1.02689	34	23.7519	0.870876	34	24.2342	623	62.0268	5.23682
O15020	Spectrin beta chain, non-erythrocytic 2 OS=Homo sapiens GN=SPTBN2 PE=1 SV=3 - [SPTN2_HUMAN]	3391.69	32.72	2	54	63	94	protein binding; structural molecule activity	cytoplasm; cytosol; cytoskeleton; membrane	cellular component movement; cell organization and biogenesis; cell death; transport; response to stimulus; regulation of biological process	Pf00169; Pf00307; Pf00435; Pf11971; Pf12128; Pf15410	6712	1.01587	74	8.59038	1.05321	74	12.1314	0.977924	74	11.9132	0.997584	74	9.14424	1.02056	74	11.9005	0.984548	74	9.23024	0.965717	74	13.4232	1.01608	74	12.1431	1.01112	74	13.4606	2390	271.157	6.11279
P54652	Heat shock-related 70 kDa protein 2 OS=Homo sapiens GN=HSPA2 PE=1 SV=1 - [HSP72_HUMAN]	3390.75	31.3	1	5	16	81	nucleotide binding; protein binding	nucleus; mitochondrion; cytosol; cell surface; membrane	cell organization and biogenesis; regulation of biological process; response to stimulus; metabolic process	Pf00012; Pf06723	3306	1.06117	8	2.71592	1.06332	8	7.64173	1.13104	8	10.9641	1.10543	8	12.8604	1.05246	8	11.4523	0.91959	8	3.49153	1.00072	8	8.40568	1.07858	8	12.385	1.15229	8	15.9428	639	69.9779	5.74463
P31942	Heterogeneous nuclear ribonucleoprotein H3 OS=Homo sapiens GN=HNRNPH3 PE=1 SV=2 - [HNRH3_HUMAN]	3380.17	58.38	1	13	13	84	nucleotide binding; RNA binding; protein binding	nucleus; spliceosomal complex	metabolic process; cell differentiation	Pf00076; Pf14259	3189	1.0199	76	9.47434	1.07445	76	9.27713	1.01604	76	11.6761	1.00486	76	7.88666	1.03854	76	6.74356	0.965611	76	10.6639	0.98991	76	10.6381	1.02509	76	10.7247	1.06514	76	11.8709	346	36.9031	6.87354
P35237	Serpin B6 OS=Homo sapiens GN=SERPINB6 PE=1 SV=3 - [SPB6_HUMAN]	3379.69	48.94	1	12	13	93	protein binding; enzyme regulator activity	nucleus; cytoplasm; cytosol	regulation of biological process; response to stimulus	Pf00079	5269	1.04415	71	8.76102	1.14195	71	15.6521	1.08028	71	10.9756	1.04548	71	8.748	1.16976	71	7.83192	1.00548	71	10.1122	1.05698	71	12.2902	1.10217	71	11.6563	1.09913	71	12.2642	376	42.5941	5.2749
Q00341	Vigilin OS=Homo sapiens GN=HDLBP PE=1 SV=2 - [VIGLN_HUMAN]	3361.94	35.65	1	36	36	82	RNA binding; protein binding	nucleus; cytoplasm; membrane	metabolic process; transport	Pf00013; Pf13014; Pf14611	3069	1.01979	80	11.9806	1.01367	80	16.266	0.902244	80	18.1275	0.994472	80	11.4856	1.01022	80	10.6145	1.01522	80	9.29547	0.980486	80	15.7077	0.939391	80	20.1397	0.951403	80	18.4638	1268	141.368	6.87354
P51659	Peroxisomal multifunctional enzyme type 2 OS=Homo sapiens GN=HSD17B4 PE=1 SV=3 - [DHB4_HUMAN]	3357.12	50.41	1	28	28	80	nucleotide binding; catalytic activity; protein binding	mitochondrion; membrane; organelle lumen	metabolic process; cell differentiation	Pf00106; Pf01575; Pf02036; Pf08659; Pf13452; Pf13561; Pf14864	3295	1.023	74	12.5652	0.835992	74	16.351	1.09641	74	11.2064	1.02869	74	10.5546	0.942832	74	14.8771	1.07054	74	8.85396	1.05644	74	10.929	1.06762	74	11.9916	0.990413	74	10.0336	736	79.6363	8.83643
Q9UQE7	Structural maintenance of chromosomes protein 3 OS=Homo sapiens GN=SMC3 PE=1 SV=2 - [SMC3_HUMAN]	3355.73	42.56	1	49	50	96	nucleotide binding; catalytic activity; motor activity; protein binding	chromosome; nucleus; cytoplasm; cytosol	regulation of biological process; metabolic process; response to stimulus; cell organization and biogenesis; cell division	Pf01496; Pf02463; Pf04111; Pf06470; Pf10168; Pf12128; Pf13304; Pf13476; Pf13555	9126	0.992767	91	7.7662	1.03557	91	10.4359	0.926379	91	11.2899	0.986463	91	7.99938	0.978241	91	9.2784	0.939513	91	8.88793	0.942567	91	11.6614	0.921619	91	13.7181	0.994215	91	10.8098	1217	141.454	7.18115
P52209	6-phosphogluconate dehydrogenase, decarboxylating OS=Homo sapiens GN=PGD PE=1 SV=3 - [6PGD_HUMAN]	3353.8	55.69	1	20	22	90	catalytic activity; nucleotide binding	nucleus; cytoplasm; cytosol	metabolic process	Pf00393; Pf03446	5226	0.975516	81	11.6709	0.936417	81	16.3044	1.06859	81	11.0904	0.978804	81	8.52536	1.02248	81	14.0672	1.10072	81	11.7878	1.06986	81	10.945	1.06819	81	12.8388	0.984702	81	14.5328	483	53.106	7.2251
P07910	Heterogeneous nuclear ribonucleoproteins C1/C2 OS=Homo sapiens GN=HNRNPC PE=1 SV=4 - [HNRPC_HUMAN]	3343.56	35.29	4	13	13	89	nucleotide binding; DNA binding; RNA binding; protein binding	nucleus; spliceosomal complex; cytosol; membrane	metabolic process; cell differentiation; cell organization and biogenesis; regulation of biological process	Pf00076; Pf13893; Pf14259	3183	1.01587	88	8.56948	1.05365	88	8.19775	0.984131	88	9.57001	0.990038	88	8.6779	1.02554	88	8.71515	0.980415	88	8.61867	0.980263	88	8.29637	1.00422	88	11.1234	0.972116	88	15.3452	306	33.6495	5.08447
Q13283	Ras GTPase-activating protein-binding protein 1 OS=Homo sapiens GN=G3BP1 PE=1 SV=1 - [G3BP1_HUMAN]	3328.19	38.84	1	14	15	79	nucleotide binding; DNA binding; RNA binding; catalytic activity; protein binding	nucleus; cytoplasm; cytosol; membrane	metabolic process; transport; regulation of biological process; response to stimulus	Pf00076; Pf02136; Pf13893; Pf14259	10146	1.00126	68	13.2627	0.994537	68	13.3752	1.01763	68	12.2687	1.01181	68	10.3469	0.992586	68	12.0222	1.00187	68	10.9747	1.01329	68	9.86178	1.02255	68	11.9119	1.01829	68	11.7799	466	52.1321	5.51611
O00299	Chloride intracellular channel protein 1 OS=Homo sapiens GN=CLIC1 PE=1 SV=4 - [CLIC1_HUMAN]	3318.98	70.12	1	12	12	66	transporter activity; protein binding	nucleus; cytoplasm; mitochondrion; membrane	transport; regulation of biological process; response to stimulus	Pf00043; Pf13409; Pf13410; Pf13417	1192	0.989407	63	9.12694	1.06426	63	15.9453	0.971531	63	12.7663	0.958395	63	9.37795	1.06171	63	14.9274	0.980895	63	11.4849	0.989471	63	12.2787	1.04437	63	10.7326	0.956703	63	12.4986	241	26.9057	5.17334
Q9Y4G6	Talin-2 OS=Homo sapiens GN=TLN2 PE=1 SV=4 - [TLN2_HUMAN]	3316.35	27.66	4	39	57	89	protein binding; structural molecule activity	cytoplasm; cytoskeleton; membrane	cell organization and biogenesis	Pf00373; Pf01608; Pf02174; Pf08913; Pf09141; Pf09379	83660	0.97734	48	9.21673	0.94526	48	11.249	1.04867	48	8.86414	0.99183	48	10.9517	1.02385	48	7.98391	1.04358	48	10.4403	1.09198	48	10.8345	1.08922	48	11.8409	1.01492	48	13.4973	2542	271.443	5.56689
Q9Y265	RuvB-like 1 OS=Homo sapiens GN=RUVBL1 PE=1 SV=1 - [RUVB1_HUMAN]	3311.63	58.55	1	19	19	79	nucleotide binding; catalytic activity; protein binding	nucleus; cytoplasm; Golgi; cytoskeleton; membrane	metabolic process; response to stimulus; cell organization and biogenesis; regulation of biological process; cell division	Pf00004; Pf01078; Pf01695; Pf05496; Pf06068; Pf06414; Pf07726; Pf13191; Pf13238; Pf13245; Pf13481	8607	1.0185	74	9.68661	0.995143	74	12.7548	0.962185	74	14.2079	0.999201	74	8.96569	0.948644	74	11.9868	0.968895	74	8.90898	0.94648	74	10.0738	0.996146	74	10.6035	0.982555	74	11.997	456	50.1963	6.41748
P20290	Transcription factor BTF3 OS=Homo sapiens GN=BTF3 PE=1 SV=1 - [BTF3_HUMAN]	3291.28	71.36	1	12	12	63	protein binding; RNA binding	nucleus; cytoplasm	metabolic process; regulation of biological process; transport	Pf01849	689	0.982751	48	14.1882	0.900172	48	18.1177	0.972741	48	11.5411	0.969124	48	13.1013	0.952781	48	13.7878	0.98349	48	10.9604	0.943328	48	10.5065	0.985146	48	14.8813	0.963106	48	15.3507	206	22.1544	9.37842
Q63HN8	E3 ubiquitin-protein ligase RNF213 OS=Homo sapiens GN=RNF213 PE=1 SV=3 - [RN213_HUMAN]	3276.3	17.44	2	71	73	96	nucleotide binding; catalytic activity; protein binding; metal ion binding	cytoplasm; membrane	metabolic process	Pf00097; Pf13639; Pf13920; Pf13923; Pf15227	57674	0.980143	94	8.07783	0.978116	94	9.83438	0.892287	94	11.5086	0.980064	94	8.81545	0.941802	94	9.39261	0.966258	94	8.64328	0.930236	94	10.0821	0.906609	94	13.0421	0.95337	94	11.0183	5207	591.03	6.48096
P39023	60S ribosomal protein L3 OS=Homo sapiens GN=RPL3 PE=1 SV=2 - [RL3_HUMAN]	3266.79	33.5	2	14	14	82	RNA binding; structural molecule activity	nucleus; cytoplasm; cytosol; ribosome	metabolic process; cell organization and biogenesis; transport; response to stimulus	Pf00297	6122	1.02038	79	10.6163	1.00931	79	11.8288	1.08818	79	12.4895	0.988556	79	10.1089	1.0224	79	10.8173	1.02383	79	9.81978	1.01339	79	12.6612	1.04546	79	11.933	1.0437	79	12.4398	403	46.0798	10.1841
Q9UQ80	Proliferation-associated protein 2G4 OS=Homo sapiens GN=PA2G4 PE=1 SV=3 - [PA2G4_HUMAN]	3250.38	54.82	1	19	19	98	DNA binding; RNA binding; protein binding	nucleus; cytoplasm; membrane	metabolic process; regulation of biological process; cell proliferation	Pf00557	5036	0.997972	92	9.36879	0.980321	91	8.98412	0.941838	90	9.89456	0.975034	91	11.1591	0.961269	92	10.8913	0.95571	91	11.2053	0.931176	92	10.7914	0.963307	91	12.853	0.987298	92	11.0328	394	43.7592	6.55127
P08865	40S ribosomal protein SA OS=Homo sapiens GN=RPSA PE=1 SV=4 - [RSSA_HUMAN]	3249.92	54.58	2	12	13	74	structural molecule activity; receptor activity; protein binding; RNA binding	nucleus; cytoplasm; cytosol; ribosome; membrane	cell organization and biogenesis; metabolic process; transport	Pf00318	3921	1.0287	68	11.4095	1.00799	68	10.319	1.03565	68	7.84009	1.01015	68	10.3727	1.01953	68	11.9195	0.99327	68	9.59341	0.987453	68	9.44822	1.03255	68	12.086	1.00672	68	11.753	295	32.8334	4.86865
Q9C0C2	182 kDa tankyrase-1-binding protein OS=Homo sapiens GN=TNKS1BP1 PE=1 SV=4 - [TB182_HUMAN]	3245.46	39.16	1	46	46	74	protein binding	nucleus; chromosome; cytoplasm; cytosol; cytoskeleton; membrane	metabolic process; cell organization and biogenesis	Pf15327	85456	1.03485	74	12.036	1.12159	74	15.1246	0.932071	74	18.5587	1.03806	74	8.54646	1.12375	74	14.5186	1.01975	74	10.1735	0.992358	74	11.8395	1.11488	74	12.0105	0.980891	74	15.4577	1729	181.685	4.85596
P14923	Junction plakoglobin OS=Homo sapiens GN=JUP PE=1 SV=3 - [PLAK_HUMAN]	3239.71	60.13	1	26	31	84	signal transducer activity; structural molecule activity; protein binding	nucleus; cytoplasm; cytosol; cytoskeleton; membrane	regulation of biological process; cell organization and biogenesis; response to stimulus; cellular component movement; cell communication	Pf00514	3728	1.00171	72	12.2642	1.09454	72	9.13391	1.04729	72	9.18563	0.986228	72	11.7075	1.18486	72	10.9923	1.0603	72	10.7536	1.06205	72	12.0012	1.05176	72	12.8202	0.947686	72	15.339	745	81.6927	6.13818
Q14240	Eukaryotic initiation factor 4A-II OS=Homo sapiens GN=EIF4A2 PE=1 SV=2 - [IF4A2_HUMAN]	3238.78	31.2	1	1	14	82	nucleotide binding; RNA binding; catalytic activity; protein binding	cytosol	metabolic process; regulation of biological process; response to stimulus	Pf00270; Pf00271; Pf04851	1974	1.05885	1		0.867406	1		1.10224	1		1.06598	1		1.17374	1		1.16617	1		1.08394	1		1.1245	1		1.47297	1		407	46.3728	5.47803
P04264	Keratin, type II cytoskeletal 1 OS=Homo sapiens GN=KRT1 PE=1 SV=6 - [K2C1_HUMAN]	3237.99	45.65	1	22	27	83	catalytic activity; motor activity; receptor activity; structural molecule activity; protein binding; transporter activity	nucleus; cytoskeleton; membrane	defense response; metabolic process; regulation of biological process; response to stimulus; transport	Pf00038; Pf01576; Pf05103; Pf05957; Pf12128; Pf13166; Pf13514	3848	0.937303	41	14.3246	1.43389	41	13.8395	1.3559	41	11.7623	0.834248	41	13.3596	1.07732	41	12.4931	0.987028	41	15.32	1.05013	41	18.661	0.965485	41	14.8121	0.752628	41	24.3214	644	65.999	8.11865
Q13310	Polyadenylate-binding protein 4 OS=Homo sapiens GN=PABPC4 PE=1 SV=1 - [PABP4_HUMAN]	3233.6	38.2	2	16	26	86	nucleotide binding; RNA binding; protein binding	nucleus; cytoplasm	metabolic process; coagulation	Pf00076; Pf00658; Pf13893; Pf14259	8761	0.987993	39	10.1008	0.997787	39	9.72856	0.964414	39	7.35906	1.01447	39	9.7425	0.953271	39	8.80901	0.965498	39	9.98628	0.941178	39	7.99066	0.984192	39	10.2746	0.969908	39	11.0542	644	70.7381	9.26123
P26640	Valine--tRNA ligase OS=Homo sapiens GN=VARS PE=1 SV=4 - [SYVC_HUMAN]	3227.43	37.9	1	40	40	91	nucleotide binding; catalytic activity; protein binding	cytoplasm; mitochondrion; cytosol	metabolic process; regulation of biological process	Pf00043; Pf00133; Pf08264; Pf09334; Pf13603	7407	1.01591	87	9.31573	1.00589	87	11.3808	0.928963	87	11.1596	0.980505	87	10.4015	0.95568	87	10.6761	0.960483	87	9.79399	0.901344	87	14.2193	0.999653	87	10.0142	0.973763	87	11.5468	1264	140.387	7.59131
P43686	26S protease regulatory subunit 6B OS=Homo sapiens GN=PSMC4 PE=1 SV=2 - [PRS6B_HUMAN]	3227.07	55.74	1	19	19	84	nucleotide binding; RNA binding; catalytic activity; protein binding	proteasome; nucleus; cytoplasm; mitochondrion; cytosol; membrane	metabolic process; regulation of biological process; response to stimulus; cell death; defense response	Pf00004; Pf00006; Pf00910; Pf01057; Pf01078; Pf05496; Pf07724; Pf07726; Pf07728; Pf13191	5704	1.0135	81	12.0295	1.01371	81	10.5238	0.992174	81	15.104	0.978009	81	8.68071	0.977328	81	12.4609	0.996882	81	12.1073	0.982434	81	13.1281	1.03667	81	12.4289	1.00027	81	13.4018	418	47.3365	5.21143
Q58FG1	Putative heat shock protein HSP 90-alpha A4 OS=Homo sapiens GN=HSP90AA4P PE=5 SV=1 - [HS904_HUMAN]	3221.92	10.29	1	1	4	70	nucleotide binding; protein binding	cytoplasm	metabolic process; response to stimulus	Pf00183; Pf02518; Pf13589	3323	1.22467	2	54.1081	1.78077	2	90.057	2.21905	2	113.591	1.34742	2	15.6395	1.5096	2	59.7187	1.03207	2	35.6446	5.81379	2	65.3071	1.79071	2	71.2886	3.20819	2	60.018	418	47.6821	5.18604
Q8TEQ6	Gem-associated protein 5 OS=Homo sapiens GN=GEMIN5 PE=1 SV=3 - [GEMI5_HUMAN]	3221.15	31.96	1	37	38	77	RNA binding; protein binding	nucleus; spliceosomal complex; cytoplasm; cytosol; membrane	cell organization and biogenesis; metabolic process	Pf00400	25929	0.978102	76	9.52372	0.924957	75	14.7659	1.01279	76	13.407	0.978399	76	9.66311	0.907757	76	20.0307	1	76	10.2499	0.971193	76	12.531	1.00904	76	12.0657	0.989565	76	13.5329	1508	168.483	6.62451
Q15021	Condensin complex subunit 1 OS=Homo sapiens GN=NCAPD2 PE=1 SV=3 - [CND1_HUMAN]	3215.93	39.76	1	45	45	86	protein binding	chromosome; nucleus; cytoplasm; cytosol; membrane	cell organization and biogenesis; metabolic process; cell division	Pf12717; Pf12922	9918	0.974374	85	10.2152	0.908747	85	15.3122	0.933269	85	12.2193	0.994242	85	11.4883	0.932118	85	12.9274	1.01485	85	12.8133	0.96984	85	11.6773	0.908292	85	12.8001	0.940358	85	12.0931	1401	157.082	6.60986
P42330	Aldo-keto reductase family 1 member C3 OS=Homo sapiens GN=AKR1C3 PE=1 SV=4 - [AK1C3_HUMAN]	3211.64	66.56	3	12	19	96	catalytic activity; receptor activity; signal transducer activity	nucleus; cytoplasm; cytosol	transport; metabolic process; regulation of biological process; response to stimulus; cell communication; cell differentiation	Pf00248	8644	0.993814	68	9.56137	0.96117	68	19.8528	1.13142	68	14.6076	0.989618	68	11.4093	1.15509	68	15.52	1.25383	68	14.2878	1.18854	68	10.8384	1.17477	68	12.343	1.01601	68	14.8184	323	36.8298	7.94287
P49411	Elongation factor Tu, mitochondrial OS=Homo sapiens GN=TUFM PE=1 SV=2 - [EFTU_HUMAN]	3209.9	65.93	1	26	26	81	nucleotide binding; RNA binding; catalytic activity; protein binding	mitochondrion; membrane	metabolic process; cell organization and biogenesis	Pf00009; Pf03143; Pf03144	7284	0.931979	76	12.2911	0.763059	76	33.0002	0.934665	76	13.6887	0.911842	76	12.0723	0.735225	76	28.9009	0.955462	76	11.2616	0.908307	76	13.9539	0.859695	76	18.5795	0.958242	76	15.6994	452	49.5102	7.60596
Q8WWI1	LIM domain only protein 7 OS=Homo sapiens GN=LMO7 PE=1 SV=3 - [LMO7_HUMAN]	3199.8	34.94	8	44	46	84	catalytic activity; protein binding; metal ion binding	nucleus; cytoplasm	metabolic process; regulation of biological process	Pf00307; Pf00412; Pf00595; Pf13180	4008	1.03194	75	10.7487	1.18126	75	13.9264	0.958029	75	13.5662	0.947493	75	7.33959	1.14391	75	12.8295	0.970433	75	8.65443	0.95649	75	11.8538	1.03522	75	15.5873	0.950524	75	13.0624	1683	192.576	8.08936
P35998	26S protease regulatory subunit 7 OS=Homo sapiens GN=PSMC2 PE=1 SV=3 - [PRS7_HUMAN]	3199.3	65.13	1	29	30	96	nucleotide binding; protein binding; catalytic activity	proteasome; nucleus; cytoplasm; mitochondrion; cytosol; membrane	metabolic process; cell differentiation; regulation of biological process; response to stimulus; cell death; defense response	Pf00004; Pf00158; Pf07724; Pf07726; Pf07728; Pf13191; Pf13401	5701	1.01502	78	12.776	0.993521	78	15.6955	1.01323	78	12.4524	0.990674	78	12.6692	0.98679	78	9.98034	0.993871	78	9.57874	0.963689	78	13.1305	1.03498	78	14.9181	1.03674	78	14.7472	433	48.6031	5.94775
O95347	Structural maintenance of chromosomes protein 2 OS=Homo sapiens GN=SMC2 PE=1 SV=2 - [SMC2_HUMAN]	3187.94	41.85	1	46	46	96	nucleotide binding; catalytic activity; motor activity; protein binding	chromosome; nucleus; cytoplasm; cytosol	cell organization and biogenesis; metabolic process; response to stimulus; regulation of biological process; cell division	Pf01576; Pf02463; Pf04111; Pf05262; Pf05622; Pf06470; Pf08317; Pf09726; Pf09731; Pf10174; Pf10186; Pf12128; Pf12718; Pf13166; Pf13175; Pf13304; Pf13476; Pf13555; Pf13863; Pf14362; Pf15619	10592	1.01003	94	7.86687	1.01303	94	10.6013	0.931322	94	8.32598	0.974545	94	11.0731	0.99327	94	7.15248	0.952188	94	9.87972	0.910939	94	8.44607	0.910292	94	10.6201	0.973235	94	15.4204	1197	135.572	8.42627
Q9NYU2	UDP-glucose:glycoprotein glucosyltransferase 1 OS=Homo sapiens GN=UGGT1 PE=1 SV=3 - [UGGG1_HUMAN]	3167.15	34.98	3	36	39	79	catalytic activity; protein binding	endoplasmic reticulum; organelle lumen	metabolic process	Pf06427	56886	1.00411	75	7.97829	1.10667	75	8.2776	1.02168	75	10.9236	1.02936	75	8.21383	1.02664	75	9.20574	0.996184	75	8.97238	0.988649	75	9.59586	1.0414	75	9.74816	1.06118	75	10.329	1555	177.078	5.63037
Q9UJZ1	Stomatin-like protein 2, mitochondrial OS=Homo sapiens GN=STOML2 PE=1 SV=1 - [STML2_HUMAN]	3166.05	65.45	1	17	17	86	protein binding	mitochondrion; membrane; cytoskeleton	transport; cellular homeostasis; cell organization and biogenesis; metabolic process; regulation of biological process; response to stimulus	Pf01145	30968	0.94505	65	15.6831	0.728198	64	18.7224	0.994712	65	13.2601	0.886549	65	14.1115	0.778283	65	20.3017	0.988892	65	11.6792	0.919551	65	18.188	0.929481	64	22.421	0.921341	65	12.8553	356	38.5102	7.38623
P54136	Arginine--tRNA ligase, cytoplasmic OS=Homo sapiens GN=RARS PE=1 SV=2 - [SYRC_HUMAN]	3163.53	54.24	2	33	33	87	RNA binding; nucleotide binding; catalytic activity; protein binding	nucleus; cytoplasm; mitochondrion; cytosol; membrane	metabolic process	Pf00750; Pf03485; Pf05746	5917	0.985844	80	7.02164	0.966843	80	14.1871	0.975841	80	11.833	0.979746	80	9.16005	0.951183	80	10.2537	0.97614	80	10.9297	0.974152	80	9.18657	1.03441	80	11.8236	0.968489	80	12.8731	660	75.3309	6.68311
Q9UBE0	SUMO-activating enzyme subunit 1 OS=Homo sapiens GN=SAE1 PE=1 SV=1 - [SAE1_HUMAN]	3157.15	83.53	1	26	27	73	nucleotide binding; catalytic activity; protein binding; enzyme regulator activity	nucleus; cytosol	metabolic process; regulation of biological process	Pf00899	10055	0.996153	65	8.66534	1.06254	65	14.7716	0.925505	65	13.8591	1.00489	65	12.5062	1.0031	65	14.3253	0.961238	65	13.4935	0.97163	65	11.5297	0.933568	65	16.4493	0.987236	65	11.0747	346	38.4256	5.30029
Q13185	Chromobox protein homolog 3 OS=Homo sapiens GN=CBX3 PE=1 SV=4 - [CBX3_HUMAN]	3149.56	59.56	1	8	10	102	protein binding	chromosome; nucleus; membrane	cell organization and biogenesis; metabolic process; regulation of biological process	Pf00385; Pf01393	11335	0.965815	23	8.93905	0.916437	23	7.7694	0.856725	23	12.4416	0.89253	23	16.273	0.892385	23	7.58554	0.930338	23	10.7288	0.873171	23	12.9256	0.757936	23	21.5517	0.942698	23	16.3542	183	20.7984	5.32568
P19623	Spermidine synthase OS=Homo sapiens GN=SRM PE=1 SV=1 - [SPEE_HUMAN]	3148.27	67.55	1	15	15	99	catalytic activity; protein binding	cytosol	metabolic process	Pf01564	6723	1.00868	54	11.7655	0.975415	54	17.0228	0.943337	54	13.601	0.993223	54	11.204	0.939902	54	12.5928	0.966919	54	15.1682	0.919499	54	14.0406	0.985635	54	14.6217	0.974107	54	14.8803	302	33.8027	5.49072
P35658	Nuclear pore complex protein Nup214 OS=Homo sapiens GN=NUP214 PE=1 SV=2 - [NU214_HUMAN]	3141.79	24.98	1	35	35	75	transporter activity; protein binding	nucleus; cytosol	metabolic process; transport; cell organization and biogenesis; regulation of biological process; response to stimulus		8021	1.04578	64	8.29802	1.05285	64	11.0647	0.989609	64	13.3523	1.00248	64	7.71713	1.04307	64	8.53551	0.994818	64	7.6399	0.986413	64	9.62424	1.05285	64	8.44343	1.00758	64	10.278	2090	213.488	7.47412
Q07065	Cytoskeleton-associated protein 4 OS=Homo sapiens GN=CKAP4 PE=1 SV=2 - [CKAP4_HUMAN]	3138.45	55.81	3	29	30	77	RNA binding	cytoplasm; endoplasmic reticulum; membrane; cytoskeleton		Pf13166	10970	1.03352	76	10.2425	1.04991	76	9.27923	1.09536	76	11.3202	0.996865	76	10.4266	1.11831	76	8.44801	1.02259	76	7.35997	1.05776	76	10.5031	1.19763	76	8.97338	1.00923	76	11.6988	602	65.9827	5.92236
Q9NR30	Nucleolar RNA helicase 2 OS=Homo sapiens GN=DDX21 PE=1 SV=5 - [DDX21_HUMAN]	3133.65	46.36	1	33	35	80	nucleotide binding; RNA binding; catalytic activity; protein binding	nucleus; membrane	cell differentiation; metabolic process; response to stimulus	Pf00270; Pf00271; Pf08152; Pf14617	9188	0.977683	74	8.98891	0.881058	74	17.4308	0.997639	74	12.401	0.938031	74	12.0687	0.906591	74	10.5579	1.00501	74	10.5833	0.939313	74	11.3631	1.04754	74	10.1796	0.951253	74	14.1122	783	87.2904	9.27588
O75694	Nuclear pore complex protein Nup155 OS=Homo sapiens GN=NUP155 PE=1 SV=1 - [NU155_HUMAN]	3129.4	33.72	1	35	35	78	transporter activity; protein binding; structural molecule activity	nucleus; membrane	metabolic process; transport; cell organization and biogenesis; regulation of biological process; response to stimulus	Pf03177; Pf08801	9631	1.01413	67	10.2601	0.984323	67	9.88787	1.00023	67	11.0017	0.997034	67	8.1154	0.971376	67	11.4818	1.02108	67	9.39191	0.990646	67	8.74161	0.990597	67	13.6389	0.973021	67	12.6015	1391	155.1	6.16357
P52292	Importin subunit alpha-1 OS=Homo sapiens GN=KPNA2 PE=1 SV=1 - [IMA1_HUMAN]	3127.96	62.95	2	21	21	71	protein binding; transporter activity; RNA binding	nucleus; cytoplasm; cytosol; membrane	regulation of biological process; metabolic process; transport; response to stimulus	Pf00514; Pf01749; Pf13513; Pf13646	3838	1.02035	64	10.3953	0.966668	64	12.7259	1.32118	64	15.8754	1.01029	64	9.14487	1.04763	64	13.2239	1.10806	64	13.4469	1.07442	64	10.3836	1.07328	64	11.5498	1.23399	64	11.6588	529	57.8259	5.40186
Q8NC51	Plasminogen activator inhibitor 1 RNA-binding protein OS=Homo sapiens GN=SERBP1 PE=1 SV=2 - [PAIRB_HUMAN]	3122.67	40.2	1	20	20	74	RNA binding; protein binding	nucleus; cytoplasm; membrane	regulation of biological process	Pf04774	26135	0.992889	70	7.70497	0.989349	70	11.9397	0.994418	70	7.79673	0.958495	70	7.98768	0.979999	70	9.69684	0.990047	70	10.2031	0.971893	70	11.7671	0.983473	70	14.2326	0.973223	70	11.6654	408	44.9385	8.646
P49419	Alpha-aminoadipic semialdehyde dehydrogenase OS=Homo sapiens GN=ALDH7A1 PE=1 SV=5 - [AL7A1_HUMAN]	3121.34	54.17	1	26	26	81	catalytic activity; protein binding	nucleus; cytoplasm; mitochondrion; organelle lumen; cytosol	metabolic process	Pf00171	501	0.974884	80	9.2765	0.94259	80	13.9772	0.933973	80	10.2724	0.95398	80	10.0562	0.896845	80	8.89505	0.934428	80	8.13531	0.914849	80	10.2664	0.904893	80	11.6214	0.992106	80	13.3469	539	58.4501	7.98682
O60664	Perilipin-3 OS=Homo sapiens GN=PLIN3 PE=1 SV=3 - [PLIN3_HUMAN]	3117.42	62.67	1	18	18	69	protein binding	cytoplasm; endosome; Golgi; membrane	transport	Pf03036	10226	1.00346	65	6.79915	1.08913	65	7.62873	1.00361	65	9.63887	0.993375	65	7.66532	1.05517	65	8.82731	0.984473	65	10.1145	0.95693	65	11.5943	1.00307	65	10.0756	1.02277	65	9.93836	434	47.0459	5.43994
P51858	Hepatoma-derived growth factor OS=Homo sapiens GN=HDGF PE=1 SV=1 - [HDGF_HUMAN]	3116.08	70.42	1	21	22	91	nucleotide binding; protein binding; DNA binding; RNA binding	nucleus; cytoplasm	regulation of biological process; metabolic process; response to stimulus; cell proliferation	Pf00855	3068	0.933172	88	16.4866	1.01497	88	19.8729	0.89153	87	16.699	0.864405	88	18.669	1.04915	88	14.0196	0.920633	88	15.1348	0.906892	88	14.8693	0.876675	88	34.1572	0.838969	88	19.8022	240	26.7719	4.729
P42166	Lamina-associated polypeptide 2, isoform alpha OS=Homo sapiens GN=TMPO PE=1 SV=2 - [LAP2A_HUMAN]	3101.47	48.41	1	13	23	73	DNA binding; protein binding	chromosome; nucleus; membrane; cytoplasm	regulation of biological process	Pf03020; Pf08198; Pf11560	7112	0.982514	33	11.9984	0.984266	33	16.5689	0.977984	33	18.3557	0.943691	33	10.3969	0.968533	33	19.2248	0.983763	33	11.2014	0.927247	33	16.1599	0.915098	33	16.2776	1.0129	33	14.2164	694	75.4456	7.66455
Q04637	Eukaryotic translation initiation factor 4 gamma 1 OS=Homo sapiens GN=EIF4G1 PE=1 SV=4 - [IF4G1_HUMAN]	3091.98	29.58	1	35	39	87	DNA binding; RNA binding; protein binding	cytoplasm; cytosol; membrane	metabolic process; regulation of biological process; cell death; response to stimulus	Pf00566; Pf02020; Pf02847; Pf02854	1981	0.983135	75	7.43337	0.95531	75	13.1624	1.01289	75	9.82337	0.959501	75	9.71152	0.966007	75	7.27142	1.02484	75	8.61336	1.00859	75	10.8035	0.972011	75	11.6688	0.9661	75	12.4943	1599	175.382	5.32568
P43243	Matrin-3 OS=Homo sapiens GN=MATR3 PE=1 SV=2 - [MATR3_HUMAN]	3090.1	35.18	1	25	25	79	nucleotide binding; RNA binding; structural molecule activity; protein binding; metal ion binding	nucleus; membrane	regulation of biological process	Pf00076; Pf13893; Pf14259	9782	1.01775	72	9.85595	1.07616	72	11.9101	0.963372	72	13.0736	1.00003	72	12.6833	1.00878	72	9.62667	0.965353	72	9.43286	0.941362	72	12.6098	0.951839	71	13.7643	0.978899	72	13.4797	847	94.5648	6.25244
P12268	Inosine-5'-monophosphate dehydrogenase 2 OS=Homo sapiens GN=IMPDH2 PE=1 SV=2 - [IMDH2_HUMAN]	3088.05	43.97	5	19	21	95	nucleotide binding; DNA binding; RNA binding; catalytic activity; protein binding; metal ion binding	nucleus; cytoplasm; membrane; cytosol	metabolic process; cell proliferation; cell organization and biogenesis; response to stimulus	Pf00478; Pf00571; Pf00977; Pf01070; Pf03060	3615	0.993856	65	8.24459	0.991469	64	14.2889	1.02014	64	9.93292	1.01365	65	9.84183	0.952952	65	11.9139	0.957158	64	12.0153	0.933773	64	11.15	0.9793	64	8.96219	1.01607	65	13.247	514	55.7696	6.90283
P38919	Eukaryotic initiation factor 4A-III OS=Homo sapiens GN=EIF4A3 PE=1 SV=4 - [IF4A3_HUMAN]	3083.13	64.96	1	22	25	105	nucleotide binding; RNA binding; catalytic activity; protein binding	nucleus; spliceosomal complex; cytoplasm; cytosol; membrane	metabolic process; regulation of biological process; transport; response to stimulus	Pf00270; Pf00271	9775	1.01612	64	9.29102	1.04603	64	14.8422	1.03725	64	13.3165	0.983393	64	12.0215	1.04029	64	9.39749	1.00856	64	14.8695	0.970889	64	14.6311	0.989442	64	10.395	1.0388	64	12.1755	411	46.8412	6.72705
Q99459	Cell division cycle 5-like protein OS=Homo sapiens GN=CDC5L PE=1 SV=2 - [CDC5L_HUMAN]	3076.47	43.14	1	30	30	67	DNA binding; RNA binding; protein binding	nucleus; spliceosomal complex; cytoplasm; membrane	metabolic process; response to stimulus; regulation of biological process	Pf00249; Pf11831; Pf13921	988	0.974617	61	9.77059	1.04189	60	9.5917	0.992479	61	12.882	0.978884	61	9.2141	1.02724	61	7.73861	1.00681	61	10.6758	0.969198	61	10.918	0.921237	61	12.8838	0.94239	61	12.1838	802	92.1937	8.17725
O95239	Chromosome-associated kinesin KIF4A OS=Homo sapiens GN=KIF4A PE=1 SV=3 - [KIF4A_HUMAN]	3067.85	40.02	2	22	40	75	nucleotide binding; DNA binding; catalytic activity; motor activity; protein binding	nucleus; chromosome; cytoplasm; cytosol; cytoskeleton; membrane	cell organization and biogenesis; cellular component movement; coagulation; transport; metabolic process	Pf00225; Pf04111; Pf05033; Pf06156; Pf06785; Pf07888; Pf09731; Pf12128	24137	0.995625	43	10.136	0.943863	43	12.0742	1.02211	43	10.9397	0.977869	43	10.0247	0.984901	43	9.97204	0.991863	43	12.0268	1.01495	43	16.4999	0.869393	43	15.9874	0.986294	43	13.036	1232	139.794	6.26514
P23921	Ribonucleoside-diphosphate reductase large subunit OS=Homo sapiens GN=RRM1 PE=1 SV=1 - [RIR1_HUMAN]	3060.21	50.88	1	28	28	75	nucleotide binding; catalytic activity; protein binding	cytoplasm; cytosol	metabolic process; response to stimulus; cell proliferation; cell organization and biogenesis	Pf00317; Pf02867; Pf03477	6240	0.98518	67	10.1946	0.95651	67	17.1116	0.93554	67	17.5294	0.979257	67	11.4805	1.0083	67	13.972	1.00928	67	12.1327	0.931196	67	11.3469	0.879225	67	17.6746	0.990464	67	18.0809	792	90.0125	7.15186
P46782	40S ribosomal protein S5 OS=Homo sapiens GN=RPS5 PE=1 SV=4 - [RS5_HUMAN]	3059.66	46.08	1	11	11	63	RNA binding; structural molecule activity	cytosol; ribosome; membrane	metabolic process; cell organization and biogenesis; regulation of biological process; transport	Pf00177	6193	0.98625	60	11.4758	0.984123	60	17.2331	0.989518	60	14.1231	0.986261	60	11.221	0.989254	60	19.2059	1.00971	60	11.7092	0.982227	60	14.7935	1.04986	60	10.8014	1.01061	60	12.5137	204	22.8621	9.71533
P28070	Proteasome subunit beta type-4 OS=Homo sapiens GN=PSMB4 PE=1 SV=4 - [PSB4_HUMAN]	3052.23	57.2	1	10	10	60	catalytic activity; protein binding	proteasome; nucleus; cytoplasm; cytosol	metabolic process; regulation of biological process; response to stimulus; cell death; defense response	Pf00227	5692	1.01686	49	9.19919	0.992043	49	14.71	1.02224	49	11.4906	0.971276	49	9.46838	1.01839	49	12.1072	0.996018	49	5.90393	0.956541	49	10.835	1.00082	49	12.5996	1.01033	49	12.8021	264	29.1855	5.97314
P06737	Glycogen phosphorylase, liver form OS=Homo sapiens GN=PYGL PE=1 SV=4 - [PYGL_HUMAN]	3047.49	49	1	31	36	81	nucleotide binding; catalytic activity; protein binding	cytoplasm; cytosol; membrane	metabolic process; cell death	Pf00343	5836	1.02499	68	10.1207	1.20135	68	13.3692	1.03564	68	13.6537	1.08275	68	10.1022	1.14512	68	10.2105	0.983955	68	10.5864	1.0252	68	8.34247	1.14474	68	9.82815	1.07023	68	12.1242	847	97.087	7.1665
Q9Y5B9	FACT complex subunit SPT16 OS=Homo sapiens GN=SUPT16H PE=1 SV=1 - [SP16H_HUMAN]	3041.4	40.78	1	36	36	83	protein binding; nucleotide binding; RNA binding	nucleus; chromosome	metabolic process; response to stimulus; cell organization and biogenesis; regulation of biological process	Pf00557; Pf08512; Pf08644; Pf14826	11198	1.02431	80	13.1009	1.02465	80	13.1277	0.967177	80	14.0553	0.997487	80	9.91533	1.05259	80	13.8563	0.99723	80	9.99174	0.977342	80	10.8059	0.982488	80	14.3272	0.996964	80	16.2311	1047	119.838	5.65576
P16403	Histone H1.2 OS=Homo sapiens GN=HIST1H1C PE=1 SV=2 - [H12_HUMAN]	3039.1	52.58	2	5	15	97	DNA binding; protein binding; RNA binding	chromosome; nucleus	cell organization and biogenesis	Pf00538	3006	0.891638	16	8.69937	0.70725	16	18.1887	0.720423	16	19.1318	0.864402	16	7.73934	0.772616	16	10.3429	0.698163	16	12.0039	0.81602	16	7.68277	0.736389	16	13.1199	0.822881	16	8.6601	213	21.3517	10.9312
P04632	Calpain small subunit 1 OS=Homo sapiens GN=CAPNS1 PE=1 SV=1 - [CPNS1_HUMAN]	3036.92	81.72	1	11	11	61	catalytic activity; metal ion binding; protein binding	cytoplasm; cytosol; membrane	metabolic process; regulation of biological process; cell organization and biogenesis	Pf13833	826	1.02597	54	8.53991	1.09943	54	13.6718	1.10288	54	9.21492	1.04209	54	11.0106	1.13198	54	7.34651	1.04195	54	8.89986	1.04789	54	16.2534	1.14451	54	8.53893	1.06009	54	9.58912	268	28.2977	5.19873
P31150	Rab GDP dissociation inhibitor alpha OS=Homo sapiens GN=GDI1 PE=1 SV=2 - [GDIA_HUMAN]	3022.38	63.09	1	14	23	77	enzyme regulator activity; protein binding	cytoplasm; Golgi; cytosol	regulation of biological process; response to stimulus; transport	Pf00996	2664	0.976593	37	7.51926	1.00418	37	9.61079	0.97374	37	11.1055	0.995436	37	10.7025	1.00859	37	9.53817	0.973794	37	5.60137	1.00686	37	6.56129	1.02693	37	10.1288	1.00155	37	10.554	447	50.5501	5.13525
P27824	Calnexin OS=Homo sapiens GN=CANX PE=1 SV=2 - [CALX_HUMAN]	3019.55	42.91	1	24	24	83	protein binding; metal ion binding; RNA binding	cytoplasm; endoplasmic reticulum; organelle lumen; membrane; ribosome	metabolic process; transport	Pf00262	821	0.989418	79	11.7587	1.14151	79	15.3722	1.07599	79	15.8475	1.01585	79	12.5891	1.07867	79	12.8222	0.988576	79	9.72029	0.994676	79	13.8907	1.12971	79	15.2421	1.02849	79	15.6768	592	67.5259	4.60205
P25398	40S ribosomal protein S12 OS=Homo sapiens GN=RPS12 PE=1 SV=3 - [RS12_HUMAN]	3018.55	70.45	1	8	8	60	structural molecule activity; RNA binding	cytoplasm; cytosol; ribosome; membrane	metabolic process; cell organization and biogenesis; transport	Pf01248	6206	0.96148	57	9.14632	0.944746	57	19.5913	0.972983	57	17.1084	0.958343	57	7.89354	0.96887	57	18.8307	1.05368	57	13.4606	1.00502	57	9.74737	1.01352	57	11.0773	0.99935	57	15.337	132	14.5055	7.21045
P10412	Histone H1.4 OS=Homo sapiens GN=HIST1H1E PE=1 SV=2 - [H14_HUMAN]	3016.8	52.05	2	8	18	102	DNA binding; protein binding; RNA binding	chromosome; nucleus	cell organization and biogenesis	Pf00538	3008	0.950555	24	14.2963	0.826627	24	26.6461	0.723233	24	27.4747	0.854189	24	16.1087	0.925465	24	13.6786	0.804425	24	10.6106	0.945487	24	13.4558	0.859681	24	18.0625	0.846746	24	17.9923	219	21.852	11.0337
P17844	Probable ATP-dependent RNA helicase DDX5 OS=Homo sapiens GN=DDX5 PE=1 SV=1 - [DDX5_HUMAN]	3007.52	49.35	1	22	29	87	nucleotide binding; RNA binding; catalytic activity; protein binding	nucleus; spliceosomal complex; membrane	regulation of biological process; metabolic process; cell growth; response to stimulus	Pf00270; Pf00271; Pf08061	1655	0.990159	53	8.72462	0.944338	53	14.4401	1.0674	53	13.4779	0.972036	53	8.37965	0.95727	53	9.26479	0.995131	53	8.85512	0.958147	53	11.8558	0.951058	53	11.0169	1.00141	53	12.4191	614	69.1047	8.92432
Q01518	Adenylyl cyclase-associated protein 1 OS=Homo sapiens GN=CAP1 PE=1 SV=5 - [CAP1_HUMAN]	3002.29	44.21	1	19	20	89	protein binding	cytoplasm; membrane; cytoskeleton	cell organization and biogenesis; cellular component movement; transport; regulation of biological process; response to stimulus; coagulation	Pf01213; Pf07986; Pf08603	10487	1.03265	75	11.0329	1.00702	75	11.9449	1.07809	75	11.3177	0.987764	75	9.60421	1.16915	75	12.6065	1.09	75	12.0045	1.0556	75	11.8748	1.08261	75	13.041	1.00754	75	14.1153	475	51.8687	8.06006
P36776	Lon protease homolog, mitochondrial OS=Homo sapiens GN=LONP1 PE=1 SV=2 - [LONM_HUMAN]	2996.46	38.69	1	32	33	82	nucleotide binding; DNA binding; RNA binding; catalytic activity; protein binding	cytoplasm; mitochondrion; organelle lumen; membrane	cell organization and biogenesis; response to stimulus; metabolic process; regulation of biological process	Pf00004; Pf00910; Pf01695; Pf02190; Pf05362; Pf05496; Pf07724; Pf07728; Pf08298; Pf13173; Pf13191; Pf13207; Pf13401; Pf13541	9361	0.967485	77	11.3049	0.856944	77	14.0926	1.01122	77	11.2759	0.95284	77	9.39205	0.829306	77	15.7742	0.944202	77	8.9049	0.920849	77	12.3592	0.980179	77	14.5369	0.988786	77	13.8679	959	106.422	6.39209
P60660	Myosin light polypeptide 6 OS=Homo sapiens GN=MYL6 PE=1 SV=2 - [MYL6_HUMAN]	2990.56	63.58	3	8	10	92	catalytic activity; motor activity; metal ion binding; protein binding; structural molecule activity	cytosol; membrane	metabolic process; regulation of biological process; response to stimulus; cellular component movement	Pf00036; Pf13405; Pf13499	4637	1.01008	54	10.2901	1.14308	54	11.5439	1.05011	54	8.6245	1.04293	54	9.55999	1.15111	54	9.10619	1.01248	54	10.7067	1.02921	54	8.37724	1.08731	54	9.21236	1.02758	54	11.0188	151	16.9191	4.65283
O15067	Phosphoribosylformylglycinamidine synthase OS=Homo sapiens GN=PFAS PE=1 SV=4 - [PUR4_HUMAN]	2988.24	40.36	2	35	36	67	nucleotide binding; catalytic activity; metal ion binding	cytoplasm; cytosol	metabolic process; response to stimulus	Pf00586; Pf02769; Pf13507	5198	1.03348	63	11.4303	0.995936	63	13.9415	0.986765	63	18.0021	1.01884	63	9.31242	0.971287	63	12.2056	0.98598	63	10.4424	0.993627	63	13.8068	1.00589	63	11.4851	1.04388	63	13.155	1338	144.643	5.75732
Q07021	Complement component 1 Q subcomponent-binding protein, mitochondrial OS=Homo sapiens GN=C1QBP PE=1 SV=1 - [C1QBP_HUMAN]	2980.63	50.71	1	8	8	57	protein binding; RNA binding	extracellular; nucleus; cytoplasm; mitochondrion; organelle lumen; cytosol; membrane; cell surface	regulation of biological process; metabolic process; cell death; response to stimulus; coagulation; cell organization and biogenesis; defense response	Pf02330	708	0.906656	56	11.4364	0.690472	56	20.8576	0.93495	56	10.0872	0.831363	56	11.5447	0.637218	56	23.3384	0.937295	56	13.8312	0.814602	56	12.2538	0.780889	56	15.6564	0.898328	56	15.8106	282	31.3426	4.84326
P30044	Peroxiredoxin-5, mitochondrial OS=Homo sapiens GN=PRDX5 PE=1 SV=4 - [PRDX5_HUMAN]	2976.42	56.54	1	12	12	75	DNA binding; antioxidant activity; catalytic activity; protein binding; enzyme regulator activity	nucleus; cytoplasm; mitochondrion; organelle lumen; cytosol	response to stimulus; metabolic process; cell death; defense response; regulation of biological process	Pf00578; Pf08534	25824	0.978584	75	9.45052	1.00127	75	13.2887	0.99422	75	10.424	0.967155	75	11.6654	0.995148	75	9.07623	0.973502	75	10.3919	0.945366	75	10.5052	1.0099	75	11.4541	0.981388	75	10.948	214	22.0725	8.70459
Q02880	DNA topoisomerase 2-beta OS=Homo sapiens GN=TOP2B PE=1 SV=3 - [TOP2B_HUMAN]	2976.34	33.58	1	37	45	75	nucleotide binding; DNA binding; catalytic activity; protein binding; metal ion binding	nucleus; chromosome; cytoplasm; cytosol	cell organization and biogenesis; cellular component movement; metabolic process; regulation of biological process	Pf00204; Pf00521; Pf01751; Pf02518; Pf08070; Pf13589	7155	0.95993	54	9.15736	0.998498	54	11.4041	0.869578	54	13.4096	0.965824	54	7.81255	0.981978	54	10.9452	0.947133	54	10.2384	0.912892	54	11.3066	0.872479	54	14.9972	0.881502	54	13.9512	1626	183.152	8.00146
P13645	Keratin, type I cytoskeletal 10 OS=Homo sapiens GN=KRT10 PE=1 SV=6 - [K1C10_HUMAN]	2969.13	43.66	10	19	22	75	structural molecule activity	nucleus; cytoplasm; membrane	cell differentiation; response to stimulus	Pf00038; Pf04111	3858	0.809029	36	21.7249	1.41233	36	18.853	1.03319	36	9.73508	0.813295	36	19.8065	1.04103	36	16.5862	0.89318	36	15.4498	0.950801	36	17.1519	0.885411	36	18.1122	0.757813	36	33.9803	584	58.7917	5.21143
P34897	Serine hydroxymethyltransferase, mitochondrial OS=Homo sapiens GN=SHMT2 PE=1 SV=3 - [GLYM_HUMAN]	2966.27	55.16	1	21	22	74	catalytic activity; protein binding	mitochondrion; membrane; organelle lumen; cytoskeleton	metabolic process; regulation of biological process; cell organization and biogenesis	Pf00464	6472	0.916611	57	13.2197	0.691237	57	23.1674	0.990255	57	11.2675	0.940701	57	11.5934	0.708442	57	23.7584	0.964288	57	11.9642	0.923971	57	14.2003	1.01344	57	10.155	0.986253	57	9.7326	504	55.9577	8.52881
P49915	GMP synthase [glutamine-hydrolyzing] OS=Homo sapiens GN=GMPS PE=1 SV=1 - [GUAA_HUMAN]	2964.07	52.09	1	31	31	75	nucleotide binding; catalytic activity; protein binding	cytoplasm; cytosol	metabolic process; response to stimulus	Pf00117; Pf00733; Pf00958; Pf01171; Pf02540; Pf03054; Pf06508; Pf07722	8833	0.984824	73	10.7712	1.01326	73	15.7996	0.940867	73	11.9722	0.986815	73	9.92501	0.970254	73	11.3144	0.967246	73	10.2971	0.942738	73	11.0136	0.960784	73	12.8407	0.991282	73	14.4073	693	76.667	6.87354
P04792	Heat shock protein beta-1 OS=Homo sapiens GN=HSPB1 PE=1 SV=2 - [HSPB1_HUMAN]	2954.48	81.46	1	16	16	92	protein binding; enzyme regulator activity; RNA binding	proteasome; nucleus; cytoplasm; cytosol; cytoskeleton; membrane; cell surface	regulation of biological process; cellular component movement; response to stimulus; cell death; metabolic process	Pf00011	3315	0.998438	71	8.68773	1.06378	71	13.408	0.98064	71	12.6162	0.990618	71	12.7155	1.05163	71	8.56524	0.989202	71	11.2006	0.961698	71	14.3825	1.08295	71	12.8671	1.01606	71	12.1562	205	22.7685	6.40479
Q13200	26S proteasome non-ATPase regulatory subunit 2 OS=Homo sapiens GN=PSMD2 PE=1 SV=3 - [PSMD2_HUMAN]	2950.11	42.95	1	32	32	77	protein binding; enzyme regulator activity	proteasome; cytosol; membrane	metabolic process; regulation of biological process; response to stimulus; cell death; defense response	Pf01851	5708	0.976965	72	11.2391	0.979465	72	13.9565	0.975763	72	14.7313	0.996322	72	8.3011	0.990639	72	11.389	0.968943	71	13.6419	0.981862	72	14.5118	1.01365	71	14.5354	0.976575	72	14.6418	908	100.136	5.19873
P06454	Prothymosin alpha OS=Homo sapiens GN=PTMA PE=1 SV=2 - [PTMA_HUMAN]	2939.27	38.74	1	7	7	66	protein binding	nucleus; cytoplasm	metabolic process		5757	0.994103	65	6.03545	1.16613	65	10.173	0.86648	65	12.9817	0.977276	65	11.3173	1.05933	65	12.6855	0.935408	65	8.90875	0.956973	65	15.9378	0.804926	64	18.2661	0.946899	65	11.0295	111	12.196	3.77686
P05198	Eukaryotic translation initiation factor 2 subunit 1 OS=Homo sapiens GN=EIF2S1 PE=1 SV=3 - [IF2A_HUMAN]	2935.57	64.13	1	21	21	73	RNA binding; protein binding	nucleus; cytoplasm; cytosol; ribosome; membrane	regulation of biological process; metabolic process; response to stimulus; transport	Pf00575; Pf07541	1965	0.930581	71	13.9189	0.911858	71	21.9495	0.954122	71	19.3963	0.930365	71	14.9303	0.972159	71	17.1938	0.99501	71	14.4664	0.971618	71	15.049	0.977719	71	22.2578	0.930197	71	15.6793	315	36.0894	5.08447
Q9Y4L1	Hypoxia up-regulated protein 1 OS=Homo sapiens GN=HYOU1 PE=1 SV=1 - [HYOU1_HUMAN]	2933.91	38.44	1	31	31	79	nucleotide binding; protein binding	extracellular; endoplasmic reticulum; organelle lumen; membrane	response to stimulus; transport; regulation of biological process; metabolic process	Pf00012	10525	0.988398	74	8.89056	1.05185	74	11.9605	1.04414	74	9.42261	1.01426	74	9.04123	0.98977	74	9.24578	0.968493	74	9.67131	0.976686	74	11.558	1.16166	74	9.54951	1.04394	74	10.015	999	111.266	5.22412
Q16555	Dihydropyrimidinase-related protein 2 OS=Homo sapiens GN=DPYSL2 PE=1 SV=1 - [DPYL2_HUMAN]	2924.08	49.65	1	16	19	68	catalytic activity; protein binding	cytoplasm; mitochondrion; cytosol; cytoskeleton; membrane	response to stimulus; metabolic process; transport; cell organization and biogenesis; regulation of biological process; development; cellular component movement; cell differentiation	Pf01979; Pf07969; Pf13147; Pf13594	1808	1.02555	46	9.12644	1.37143	46	15.3044	1.03266	46	13.9772	1.07812	46	8.03931	1.39409	46	16.8791	1.01432	46	9.4494	1.04703	46	10.8323	1.02275	46	13.6629	1.04309	46	7.37253	572	62.2546	6.37939
P52701	DNA mismatch repair protein Msh6 OS=Homo sapiens GN=MSH6 PE=1 SV=2 - [MSH6_HUMAN]	2921.02	34.56	1	37	37	84	nucleotide binding; metal ion binding; DNA binding; protein binding; catalytic activity	chromosome; nucleus; cytoplasm; Golgi; membrane	metabolic process; response to stimulus; regulation of biological process; cell organization and biogenesis	Pf00488; Pf00855; Pf01624; Pf05188; Pf05190; Pf05192	2956	0.977123	78	10.5129	1.04407	78	11.0262	0.874634	78	13.9486	0.988936	78	9.9981	0.958635	78	8.68108	0.916237	78	10.5998	0.917841	78	11.7807	0.881008	78	12.422	0.917358	78	10.4354	1360	152.689	6.90283
P18085	ADP-ribosylation factor 4 OS=Homo sapiens GN=ARF4 PE=1 SV=3 - [ARF4_HUMAN]	2916.56	59.44	3	4	9	81	nucleotide binding; catalytic activity; signal transducer activity; protein binding	nucleus; cytoplasm; Golgi; cytosol; membrane	metabolic process; transport; cell organization and biogenesis; regulation of biological process; response to stimulus; cellular component movement	Pf00025; Pf00071; Pf00503; Pf01926; Pf04670; Pf08477; Pf09439	378	0.987866	35	10.017	1.02318	35	12.569	1.07939	35	12.9058	0.967127	35	13.1307	1.09295	35	11.9588	0.987875	35	9.33534	1.02074	35	20.1084	1.08387	35	8.20385	1.03552	35	21.8541	180	20.4977	7.13721
P62829	60S ribosomal protein L23 OS=Homo sapiens GN=RPL23 PE=1 SV=1 - [RL23_HUMAN]	2908.2	75.71	1	11	11	77	structural molecule activity; protein binding; RNA binding	cytoplasm; cytosol; ribosome; membrane	metabolic process; cell organization and biogenesis; transport	Pf00238	9349	1.00183	67	9.07123	0.971004	67	13.5431	1.02327	67	10.2502	1.00992	67	10.6207	0.98696	67	12.4368	1.0281	67	11.1536	1.00846	67	9.48822	1.043	67	13.5582	0.98845	67	14.8439	140	14.8561	10.5063
Q9NTJ3	Structural maintenance of chromosomes protein 4 OS=Homo sapiens GN=SMC4 PE=1 SV=2 - [SMC4_HUMAN]	2893.6	40.22	1	45	45	96	nucleotide binding; catalytic activity; motor activity; protein binding; transporter activity	nucleus; chromosome; cytoplasm; cytosol	cell organization and biogenesis; metabolic process; response to stimulus; transport; cell division	Pf02463; Pf04012; Pf04111; Pf04156; Pf06470; Pf12128; Pf13166; Pf13304; Pf13476; Pf13555	10051	0.994841	84	7.39962	0.999179	84	11.5377	0.943587	84	12.3481	0.996528	84	11.6122	0.972844	84	9.02259	0.988601	84	9.79239	0.943046	84	10.9601	0.900874	84	14.3365	0.973587	84	14.7042	1288	147.091	6.78564
Q92973	Transportin-1 OS=Homo sapiens GN=TNPO1 PE=1 SV=2 - [TNPO1_HUMAN]	2891.44	42.87	1	21	26	81	protein binding; transporter activity; RNA binding	nucleus; cytoplasm; cytosol	transport; cell organization and biogenesis; metabolic process	Pf03810; Pf13513; Pf13646	3842	0.958763	65	14.1506	0.877452	65	18.6063	0.967479	65	14.7694	0.939453	65	11.9282	0.962108	65	19.0405	1.05322	65	10.547	1.01016	65	10.2671	0.962935	65	13.701	0.936925	65	14.3168	898	102.289	4.98291
P31947	14-3-3 protein sigma OS=Homo sapiens GN=SFN PE=1 SV=1 - [1433S_HUMAN]	2888.01	71.37	1	14	18	96	protein binding; enzyme regulator activity	extracellular; nucleus; cytoplasm; cytosol; membrane	regulation of biological process; cell organization and biogenesis; metabolic process; cell death; response to stimulus; cell differentiation; cell proliferation	Pf00244	2810	0.991937	37	9.6381	1.09221	37	13.1533	1.04505	37	5.56598	0.999297	37	9.79367	1.11109	37	7.89676	1.00081	37	8.48145	1.00148	37	11.1562	1.03797	37	14.4859	0.96804	37	12.9063	248	27.7567	4.7417
Q99613	Eukaryotic translation initiation factor 3 subunit C OS=Homo sapiens GN=EIF3C PE=1 SV=1 - [EIF3C_HUMAN]	2881.23	27.6	3	24	25	70	RNA binding; protein binding	cytoplasm; cytosol	cell organization and biogenesis; metabolic process; regulation of biological process	Pf01399; Pf05470	8663	0.967429	65	18.6226	0.998276	65	17.9253	0.985232	65	20.2028	0.984265	65	16.7256	0.953629	65	14.6439	1.00275	65	16.2993	1.02903	65	17.8078	0.982888	65	25.3774	0.997534	65	20.2796	913	105.278	5.68115
Q12906	Interleukin enhancer-binding factor 3 OS=Homo sapiens GN=ILF3 PE=1 SV=3 - [ILF3_HUMAN]	2878.76	43.74	1	26	30	88	DNA binding; RNA binding; protein binding	nucleus; cytoplasm; mitochondrion; membrane	metabolic process; regulation of biological process; defense response; response to stimulus	Pf00035; Pf07528; Pf14709	3609	0.996222	74	11.7128	1.01312	74	15.228	0.955928	74	17.0732	1.01586	74	11.3447	1.03365	74	11.4548	0.996378	74	13.4039	1.00428	74	14.8868	0.966961	74	15.2653	0.998747	74	12.291	894	95.2791	8.76318
Q92945	Far upstream element-binding protein 2 OS=Homo sapiens GN=KHSRP PE=1 SV=4 - [FUBP2_HUMAN]	2867.31	53.73	2	25	29	75	DNA binding; RNA binding	nucleus; cytoplasm; cytosol; membrane	metabolic process; regulation of biological process; transport	Pf00013; Pf07650; Pf09005; Pf13014	8570	1.02973	65	8.43772	1.09354	65	11.3963	0.973341	65	10.7928	1.02434	65	8.08582	1.05161	65	11.2109	1.01391	65	9.47385	0.989578	65	13.1574	0.965124	65	11.0194	1.00195	65	12.0701	711	73.07	7.29834
P42285	Superkiller viralicidic activity 2-like 2 OS=Homo sapiens GN=SKIV2L2 PE=1 SV=3 - [SK2L2_HUMAN]	2847.84	47.98	1	46	46	85	nucleotide binding; DNA binding; RNA binding; catalytic activity; protein binding	nucleus; spliceosomal complex	metabolic process	Pf00270; Pf04851; Pf08148; Pf13234	23517	0.992753	84	9.39982	0.951359	84	14.049	0.98581	84	15.4724	0.971314	84	10.8544	0.979956	84	15.5944	1.00687	84	11.6593	0.975097	84	11.8092	0.925786	84	14.0146	0.994462	84	13.0599	1042	117.729	6.52197
P38606	V-type proton ATPase catalytic subunit A OS=Homo sapiens GN=ATP6V1A PE=1 SV=2 - [VATA_HUMAN]	2838.93	52.51	1	24	25	73	nucleotide binding; catalytic activity; transporter activity	mitochondrion; membrane; cytosol	transport; cellular homeostasis; regulation of biological process; response to stimulus; metabolic process; cell organization and biogenesis	Pf00006; Pf00306; Pf02874	523	0.972624	66	10.3457	0.938259	66	14.1226	0.972128	66	14.3764	0.968069	66	11.5053	0.966123	66	12.2177	1.00903	66	7.13928	0.998114	66	12.7803	0.952049	66	16.8746	0.945737	66	14.5599	617	68.2605	5.51611
O00148	ATP-dependent RNA helicase DDX39A OS=Homo sapiens GN=DDX39A PE=1 SV=2 - [DX39A_HUMAN]	2830.12	52.93	1	11	20	80	nucleotide binding; RNA binding; catalytic activity; protein binding	nucleus; spliceosomal complex; cytoplasm; membrane	metabolic process; transport; response to stimulus; regulation of biological process	Pf00270; Pf00271; Pf14617	10212	0.951387	51	13.805	1.04844	51	15.0414	0.954771	51	15.5612	1.01708	51	13.1546	0.999123	51	11.3413	1.01045	51	13.3611	0.930153	51	13.0784	1.00658	51	17.7445	1.01615	51	15.1652	427	49.098	5.68115
Q8WXH0	Nesprin-2 OS=Homo sapiens GN=SYNE2 PE=1 SV=3 - [SYNE2_HUMAN]	2825.32	13.45	1	76	78	87	protein binding	nucleus; membrane; cytoplasm; mitochondrion; cytoskeleton; endoplasmic reticulum; organelle lumen	cell organization and biogenesis; cellular component movement; regulation of biological process	Pf00307; Pf00435; Pf10541; Pf11971; Pf13654	23224	0.998117	84	8.51464	1.11508	84	9.3519	0.913131	84	12.5687	1.03952	84	7.52715	1.00721	84	10.0686	0.905242	84	8.38662	0.952676	84	8.22058	0.868952	84	14.9107	0.962641	84	10.9615	6885	795.944	5.36377
Q10471	Polypeptide N-acetylgalactosaminyltransferase 2 OS=Homo sapiens GN=GALNT2 PE=1 SV=1 - [GALT2_HUMAN]	2825.15	44.66	1	23	24	76	catalytic activity; protein binding; metal ion binding	membrane; extracellular; Golgi	metabolic process	Pf00535; Pf00652	2590	0.992486	63	8.8599	1.11928	63	13.5031	1.12134	63	10.228	1.01759	63	11.6193	1.11285	63	9.50762	0.999936	63	8.95567	1.05075	63	9.49146	1.00863	63	11.7344	1.04645	63	10.7778	571	64.6915	8.35303
Q13045	Protein flightless-1 homolog OS=Homo sapiens GN=FLII PE=1 SV=2 - [FLII_HUMAN]	2824.69	36.8	3	39	40	76	protein binding	nucleus; cytoplasm; cytoskeleton	metabolic process; regulation of biological process; development; cell organization and biogenesis	Pf00626; Pf12799; Pf13855	2314	1.03255	64	9.53431	1.05103	64	12.3665	1.0005	64	13.5483	1.02938	64	11.3471	1.07235	64	10.0091	1.00405	64	11.6408	1.0034	64	10.5243	1.09013	64	13.8272	0.974063	64	13.314	1269	144.66	6.04932
P29144	Tripeptidyl-peptidase 2 OS=Homo sapiens GN=TPP2 PE=1 SV=4 - [TPP2_HUMAN]	2823.98	34.99	1	37	38	71	catalytic activity; protein binding	nucleus; cytoplasm; cytosol	metabolic process	Pf00082; Pf12580; Pf13739	7174	1.01028	70	9.76677	1.00443	70	9.63427	0.986799	70	12.1332	0.994443	70	9.1599	0.970991	70	12.9625	1.00026	70	9.25528	0.940789	70	11.4327	1.03358	70	12.0396	1.00996	70	7.94681	1249	138.263	6.31592
P51991	Heterogeneous nuclear ribonucleoprotein A3 OS=Homo sapiens GN=HNRNPA3 PE=1 SV=2 - [ROA3_HUMAN]	2813.97	33.07	1	11	13	74	nucleotide binding; RNA binding; protein binding	nucleus; spliceosomal complex	metabolic process	Pf00076; Pf13893; Pf14259	220988	1.00788	53	10.3667	1.02105	53	17.5961	0.944357	53	12.9255	0.970493	53	14.7283	1.04621	53	13.0065	1.02101	53	12.606	1.01361	53	11.2673	1.02238	53	15.3426	1.00251	53	13.6501	378	39.5706	9.01221
P63010	AP-2 complex subunit beta OS=Homo sapiens GN=AP2B1 PE=1 SV=1 - [AP2B1_HUMAN]	2813.94	37.57	2	20	32	82	protein binding; transporter activity	cytosol; membrane	transport; regulation of biological process; response to stimulus; cell communication; cellular component movement; cell organization and biogenesis	Pf01602; Pf02883; Pf09066; Pf12717; Pf13646	163	1.03494	52	8.61596	1.01819	52	13.4092	1.01708	52	14.3827	1.03352	52	8.30246	1.01565	52	14.986	1	52	9.92553	1.00234	52	12.2659	1.03266	52	10.5258	0.974135	52	11.3368	937	104.486	5.37646
Q8WUM4	Programmed cell death 6-interacting protein OS=Homo sapiens GN=PDCD6IP PE=1 SV=1 - [PDC6I_HUMAN]	2807.35	45.39	1	33	33	68	protein binding	cytoplasm; cytosol; cytoskeleton; membrane	transport; cell death; cell organization and biogenesis; regulation of biological process; cell division	Pf03097; Pf08391; Pf13949	10015	1.04352	68	8.54598	1.05761	68	11.8023	1.01344	68	15.4725	1.03556	68	11.2108	1.06881	68	10.553	1.01003	68	10.0608	1.01283	68	10.5904	1.03048	68	12.0552	0.978283	68	12.4179	868	95.9631	6.52197
P13798	Acylamino-acid-releasing enzyme OS=Homo sapiens GN=APEH PE=1 SV=4 - [ACPH_HUMAN]	2796.4	42.76	1	20	20	63	catalytic activity; protein binding; RNA binding	cytoplasm; membrane	metabolic process	Pf00326; Pf00561; Pf01738; Pf02230; Pf05448; Pf12695; Pf12697	327	0.999082	61	10.6662	0.965507	61	15.441	0.963508	61	11.4911	0.993776	61	8.48481	0.928395	61	13.995	0.978525	61	13.5036	0.94959	61	12.9172	0.97832	61	10.7728	0.992448	61	11.0685	732	81.1726	5.47803
P33993	DNA replication licensing factor MCM7 OS=Homo sapiens GN=MCM7 PE=1 SV=4 - [MCM7_HUMAN]	2795.26	49.93	2	33	33	81	nucleotide binding; DNA binding; catalytic activity; protein binding	chromosome; nucleus; cytoplasm; cytosol; membrane	metabolic process; response to stimulus; cell proliferation; regulation of biological process	Pf00493; Pf07728; Pf14551	4176	1.02172	78	9.50445	1.13044	78	11.3238	0.97551	78	13.7858	1.01653	78	11.2995	1.08098	78	10.357	0.988224	78	10.4241	1.0001	78	13.5768	0.961878	78	13.6575	1.01961	78	16.9873	719	81.2566	6.45557
Q92841	Probable ATP-dependent RNA helicase DDX17 OS=Homo sapiens GN=DDX17 PE=1 SV=2 - [DDX17_HUMAN]	2793.23	46.91	1	22	29	88	nucleotide binding; RNA binding; catalytic activity; protein binding	nucleus; membrane	metabolic process; regulation of biological process	Pf00270; Pf00271	10521	0.990046	65	10.8346	0.955682	65	15.6256	0.950054	65	15.5004	0.966907	65	10.3445	1.00813	65	10.197	0.961586	65	11.1101	0.913308	65	11.651	0.93688	65	17.7735	0.961351	65	13.3017	729	80.222	8.26514
Q12888	Tumor suppressor p53-binding protein 1 OS=Homo sapiens GN=TP53BP1 PE=1 SV=2 - [TP53B_HUMAN]	2787.36	35.09	1	43	45	65	protein binding; DNA binding	chromosome; nucleus; cytoplasm	metabolic process; response to stimulus; regulation of biological process	Pf09038; Pf15057	7158	0.965795	61	9.16688	0.985295	61	15.9237	0.823764	61	20.1875	0.970219	61	9.10684	0.963149	61	11.056	0.942448	61	11.4824	0.900818	61	9.10031	0.892657	61	12.0374	0.899914	61	16.7817	1972	213.443	4.70361
Q14764	Major vault protein OS=Homo sapiens GN=MVP PE=1 SV=4 - [MVP_HUMAN]	2786.2	51.18	1	36	36	68	protein binding	nucleus; cytoplasm; cytoskeleton; membrane	transport; cell proliferation; regulation of biological process; response to stimulus; metabolic process	Pf01145; Pf01505; Pf11978	9961	0.954166	67	7.42773	1.0358	67	12.8206	0.974276	67	12.2372	0.938912	67	10.556	1.11679	67	10.1463	0.977441	67	9.03067	0.939877	67	9.78469	0.969867	67	13.9989	0.906093	67	15.974	893	99.2659	5.47803
P12236	ADP/ATP translocase 3 OS=Homo sapiens GN=SLC25A6 PE=1 SV=4 - [ADT3_HUMAN]	2785.94	56.38	2	3	17	77	transporter activity; protein binding	nucleus; mitochondrion; membrane	metabolic process; transport; cell death; regulation of biological process; response to stimulus	Pf00153	293	0.955504	9	8.86204	0.79126	9	21.8884	1.06437	9	14.5312	0.989217	9	11.078	0.745243	9	18.2243	0.987097	9	11.1518	0.852214	9	21.795	0.941516	9	3.80983	1.05493	9	11.674	298	32.8452	9.74463
Q92597	Protein NDRG1 OS=Homo sapiens GN=NDRG1 PE=1 SV=1 - [NDRG1_HUMAN]	2770.93	57.61	1	14	15	77	protein binding	nucleus; cytoplasm; cytosol; cytoskeleton; membrane	cell death; response to stimulus; regulation of biological process; cell organization and biogenesis	Pf00561; Pf03096; Pf12697	10397	1.3632	57	29.9983	5.06301	58	154.808	1.62251	58	38.6112	1.62408	58	43.6998	4.68077	58	150.683	1.10029	58	9.81017	1.55305	58	46.0401	1.73492	58	54.1797	1.56125	58	36.3394	394	42.8077	5.8208
Q9UIG0	Tyrosine-protein kinase BAZ1B OS=Homo sapiens GN=BAZ1B PE=1 SV=2 - [BAZ1B_HUMAN]	2770.35	34.93	3	43	44	77	nucleotide binding; catalytic activity; protein binding; metal ion binding; structural molecule activity	chromosome; nucleus	metabolic process; response to stimulus; cell organization and biogenesis; regulation of biological process	Pf00439; Pf00628; Pf10537; Pf15613; Pf15614	9031	0.980734	75	6.61625	1.01735	75	11.8044	0.919257	75	7.95966	0.955502	75	10.4417	0.996404	75	7.91567	0.990333	75	11.0474	0.939119	75	11.1901	0.929541	75	12.2643	0.910018	75	11.4987	1483	170.796	8.48486
P30040	Endoplasmic reticulum resident protein 29 OS=Homo sapiens GN=ERP29 PE=1 SV=4 - [ERP29_HUMAN]	2756.44	52.87	1	10	10	74	catalytic activity; protein binding	endoplasmic reticulum; organelle lumen; cell surface; membrane	regulation of biological process; metabolic process; transport	Pf07749; Pf07912	10961	0.987442	64	6.61334	1.0227	64	10.6566	1.01905	64	8.52917	0.984695	64	8.88987	0.991648	64	11.9776	0.947838	64	11.0867	0.942663	64	13.2419	0.998006	64	11.0803	1.032	64	14.3013	261	28.9752	7.31299
P05388	60S acidic ribosomal protein P0 OS=Homo sapiens GN=RPLP0 PE=1 SV=1 - [RLA0_HUMAN]	2755.34	60.57	2	15	15	62	RNA binding; structural molecule activity; protein binding	nucleus; cytoplasm; cytosol; ribosome; membrane	metabolic process; cell organization and biogenesis; transport	Pf00428; Pf00466	6175	0.977474	59	10.547	0.987648	59	14.1019	1.02983	59	11.5944	1.00058	59	12.7773	1.02681	59	14.9114	1.00166	59	10.3039	0.977305	59	10.4903	1.03072	59	15.4147	0.978002	59	16.9483	317	34.2518	5.97314
Q7L014	Probable ATP-dependent RNA helicase DDX46 OS=Homo sapiens GN=DDX46 PE=1 SV=2 - [DDX46_HUMAN]	2755.31	37.54	1	38	38	80	nucleotide binding; RNA binding; catalytic activity	nucleus	metabolic process; regulation of biological process	Pf00270; Pf00271	9879	0.946588	77	11.7744	0.909187	77	15.2509	0.94645	77	13.8124	0.955997	77	12.3983	1.09539	77	9.95999	0.967443	77	9.66143	0.953334	77	11.4819	0.962658	77	12.39	0.952227	77	14.6244	1031	117.29	9.29053
P27635	60S ribosomal protein L10 OS=Homo sapiens GN=RPL10 PE=1 SV=4 - [RL10_HUMAN]	2747.76	49.53	1	6	11	75	structural molecule activity; protein binding; RNA binding	endoplasmic reticulum; cytosol; ribosome; membrane	metabolic process; cell organization and biogenesis; transport	Pf00252	6134	0.933763	50	9.02923	0.853285	50	11.8661	0.957387	50	12.377	0.90589	50	9.28048	0.936773	50	11.0666	0.987863	50	10.603	0.982335	50	14.1479	0.926532	50	12.9625	0.944852	50	14.2684	214	24.5879	10.0815
P53618	Coatomer subunit beta OS=Homo sapiens GN=COPB1 PE=1 SV=3 - [COPB_HUMAN]	2746.78	48.37	1	32	32	81	structural molecule activity; protein binding	membrane; cytoplasm; Golgi; cytosol	transport; cell organization and biogenesis	Pf01602; Pf07718; Pf14806	1315	1.01305	76	9.43358	0.977379	76	12.4149	0.994831	76	12.4209	1.00337	76	10.5392	1.06259	76	13.6897	1.03157	76	9.31543	1.02169	76	10.6805	1.03545	76	10.5341	1.01603	76	11.1956	953	107.074	6.04932
Q15459	Splicing factor 3A subunit 1 OS=Homo sapiens GN=SF3A1 PE=1 SV=1 - [SF3A1_HUMAN]	2741.95	38.34	1	28	28	74	RNA binding; protein binding	nucleus; spliceosomal complex	cell organization and biogenesis; metabolic process	Pf00240; Pf01805; Pf12230; Pf14560	10291	0.969938	73	10.099	0.950929	73	15.3476	0.933599	73	9.17885	0.973151	73	10.6292	0.98255	73	9.21526	0.972751	73	7.3914	0.953425	73	11.8347	0.927877	73	14.2388	0.94443	73	12.114	793	88.8305	5.22412
O60437	Periplakin OS=Homo sapiens GN=PPL PE=1 SV=4 - [PEPL_HUMAN]	2740.08	34.23	1	60	60	89	structural molecule activity; protein binding	nucleus; cytoplasm; mitochondrion; cytoskeleton; membrane		Pf04111	5493	1.07033	86	9.80142	1.94442	86	16.6081	0.887606	86	15.1487	1.12773	86	9.00072	1.72755	86	17.7205	0.945939	86	9.4984	1.10217	86	11.013	1.46374	86	10.6932	0.897126	86	17.4044	1756	204.623	5.60498
Q8TEX9	Importin-4 OS=Homo sapiens GN=IPO4 PE=1 SV=2 - [IPO4_HUMAN]	2737	30.16	1	24	24	78	protein binding; transporter activity	nucleus; cytoplasm; membrane	cell organization and biogenesis; transport	Pf01602; Pf13513; Pf13646	79711	0.972621	63	14.5827	0.999215	63	15.8155	0.935718	63	19.5315	1.02741	63	11.266	0.919398	63	18.4413	0.985752	63	10.2876	0.944708	63	12.5132	0.993263	63	13.0589	1.02852	63	11.3899	1081	118.64	4.95752
P54819	Adenylate kinase 2, mitochondrial OS=Homo sapiens GN=AK2 PE=1 SV=2 - [KAD2_HUMAN]	2736.16	53.14	1	12	12	84	nucleotide binding; catalytic activity	mitochondrion; membrane; cytosol	metabolic process; response to stimulus	Pf00406; Pf05191; Pf13207; Pf13671	204	0.998321	79	8.54438	0.828185	79	13.8416	0.934986	79	10.4482	0.948241	79	9.47435	0.795532	79	18.3571	0.952296	79	8.31009	0.920097	79	12.4334	0.961791	79	15.18	0.983998	79	13.4882	239	26.4608	7.81104
P46060	Ran GTPase-activating protein 1 OS=Homo sapiens GN=RANGAP1 PE=1 SV=1 - [RAGP1_HUMAN]	2727.09	59.11	1	27	27	67	enzyme regulator activity; protein binding	chromosome; nucleus; cytoplasm; cytosol; cytoskeleton; membrane	regulation of biological process; response to stimulus	Pf07834; Pf13855	5905	0.98634	60	11.3891	0.934055	60	15.9263	1.04907	60	12.0736	0.988276	60	12.3411	0.978353	60	13.2777	1.00256	60	10.9774	0.974177	60	9.85463	0.950747	60	15.1299	0.983214	60	15.5349	587	63.5023	4.67822
Q99733	Nucleosome assembly protein 1-like 4 OS=Homo sapiens GN=NAP1L4 PE=1 SV=1 - [NP1L4_HUMAN]	2726.43	40.53	1	10	11	64	protein binding; RNA binding	nucleus; cytoplasm	cell organization and biogenesis	Pf00956	4676	1.01329	60	11.1186	1.02593	60	10.6868	0.97643	60	12.9366	0.985395	60	14.5065	0.995954	60	10.5404	0.985955	60	10.7081	0.9962	60	11.099	0.931309	60	13.4319	0.990309	60	11.9129	375	42.7969	4.69092
P51610	Host cell factor 1 OS=Homo sapiens GN=HCFC1 PE=1 SV=2 - [HCFC1_HUMAN]	2725.01	24.42	1	33	33	64	protein binding; catalytic activity	nucleus; cytoplasm; mitochondrion; membrane	regulation of biological process; cell organization and biogenesis; metabolic process	Pf01344; Pf13415; Pf13418; Pf13854; Pf13964	3054	1.02277	60	8.54377	1.05673	60	10.924	0.91015	60	11.3293	1.00655	60	7.04179	0.951869	60	10.068	0.979559	60	8.46958	0.929349	60	8.59132	0.943095	60	13.1089	0.950241	60	10.9602	2035	208.602	7.45947
Q99798	Aconitate hydratase, mitochondrial OS=Homo sapiens GN=ACO2 PE=1 SV=2 - [ACON_HUMAN]	2720.99	43.08	1	27	27	78	catalytic activity; metal ion binding	nucleus; mitochondrion; organelle lumen	metabolic process; cell death	Pf00330; Pf00694	50	0.956306	63	14.246	0.770798	63	18.6154	0.929231	63	15.2404	0.941603	63	11.8157	0.763942	63	22.4588	0.955135	63	9.88438	0.875013	63	14.2096	0.735153	63	22.3746	0.936234	63	14.9975	780	85.3719	7.60596
P54578	Ubiquitin carboxyl-terminal hydrolase 14 OS=Homo sapiens GN=USP14 PE=1 SV=3 - [UBP14_HUMAN]	2720.36	54.66	1	22	22	78	catalytic activity; enzyme regulator activity; protein binding	proteasome; nucleus; cytoplasm; membrane; cell surface	metabolic process; cell communication; regulation of biological process	Pf00443; Pf13423	9097	0.979173	62	10.4566	1.00401	62	16.645	1.054	62	14.8503	1.01174	62	10.7263	0.990167	62	11.5088	1.06253	62	11.5991	1.08943	62	11.8512	1.01247	62	10.4962	1.0258	62	14.7383	494	56.033	5.30029
Q9H0U4	Ras-related protein Rab-1B OS=Homo sapiens GN=RAB1B PE=1 SV=1 - [RAB1B_HUMAN]	2718.67	75.62	6	7	15	88	nucleotide binding; catalytic activity; protein binding	membrane; nucleus; cytoplasm; mitochondrion; Golgi	transport; metabolic process; regulation of biological process; response to stimulus; cell organization and biogenesis	Pf00025; Pf00071; Pf01926; Pf04670; Pf08477; Pf09439	81876	0.971814	39	6.58724	1.01738	39	13.2799	1.03359	39	7.50358	0.991906	39	7.68804	1.0114	39	9.0591	0.988675	39	9.19728	1.02723	39	8.99128	1.0298	39	10.5137	0.99044	39	10.6912	201	22.1572	5.73193
P62820	Ras-related protein Rab-1A OS=Homo sapiens GN=RAB1A PE=1 SV=3 - [RAB1A_HUMAN]	2713.76	73.66	5	5	13	81	nucleotide binding; catalytic activity; protein binding	membrane; nucleus; cytoplasm; endosome; endoplasmic reticulum; Golgi; cytosol	cell organization and biogenesis; metabolic process; transport; regulation of biological process; response to stimulus; cellular component movement; defense response	Pf00009; Pf00025; Pf00071; Pf01926; Pf04670; Pf08477; Pf09439	5861	0.993757	31	7.54866	1.02785	31	6.42843	1.08257	31	6.3848	0.960994	31	7.81413	1.0584	31	7.73459	0.98306	31	7.9375	0.994657	31	8.79699	1.02074	31	9.57675	0.991511	31	8.42821	205	22.6634	6.21436
P62753	40S ribosomal protein S6 OS=Homo sapiens GN=RPS6 PE=1 SV=1 - [RS6_HUMAN]	2711.64	42.17	7	12	13	63	structural molecule activity; protein binding; RNA binding	nucleus; cytoplasm; cytosol; ribosome; membrane	cell organization and biogenesis; metabolic process; cell proliferation; transport; cell death; regulation of biological process; response to stimulus; cell differentiation	Pf01092	6194	0.981487	59	9.5075	0.933614	59	14.5876	0.973501	59	13.3802	0.948487	59	7.79241	0.94708	59	10.4868	0.981654	59	10.2463	0.967055	59	10.363	1.00204	59	8.1627	0.983481	59	12.1267	249	28.663	10.8433
Q9BSJ8	Extended synaptotagmin-1 OS=Homo sapiens GN=ESYT1 PE=1 SV=1 - [ESYT1_HUMAN]	2707.99	34.15	1	28	29	73	protein binding; metal ion binding	endoplasmic reticulum; membrane	transport	Pf00168	23344	1.03507	67	13.5384	1.08704	67	13.6931	1.02289	67	12.3514	1.06445	67	10.9298	1.06423	67	12.994	1.0055	67	10.0841	0.989454	67	8.62758	1.04603	67	13.7338	1.033	67	12.0146	1104	122.78	5.8335
P0CG39	POTE ankyrin domain family member J OS=Homo sapiens GN=POTEJ PE=3 SV=1 - [POTEJ_HUMAN]	2705.05	7.32	1	1	6	97	protein binding; nucleotide binding			Pf00022; Pf00023; Pf12796; Pf13606; Pf13637; Pf13857; Pf14915	653781	1.02155	2	20.8745	1.09405	2	3.6208	1.16129	2	10.163	1.07291	2	19.0214	0.978425	2	22.3905	1.2037	2	3.28082	1.23509	2	6.74401	1.28986	2	11.154	0.969756	2	6.76151	1038	117.315	5.97314
Q9NVI7	ATPase family AAA domain-containing protein 3A OS=Homo sapiens GN=ATAD3A PE=1 SV=2 - [ATD3A_HUMAN]	2699.33	39.27	1	7	22	67	nucleotide binding; RNA binding; catalytic activity	mitochondrion; membrane	metabolic process; cell growth; regulation of biological process	Pf00004; Pf00910; Pf01078; Pf05707; Pf06745; Pf07728; Pf12037; Pf13207; Pf13401	55210	0.991758	30	12.1215	0.914057	30	30.2156	1.05053	30	16.676	0.974811	30	15.673	0.910221	30	29.9131	1.05641	30	14.5434	0.93108	30	17.7175	1.02225	30	20.5406	1.04957	30	24.3686	634	71.3247	8.98291
Q96AC1	Fermitin family homolog 2 OS=Homo sapiens GN=FERMT2 PE=1 SV=1 - [FERM2_HUMAN]	2696.83	42.79	5	23	27	76	protein binding	nucleus; cytoplasm; cytosol; cytoskeleton; membrane; cell surface	regulation of biological process; response to stimulus; cell organization and biogenesis	Pf00169; Pf00373	10979	1.00512	63	11.6789	1.00118	63	11.5891	0.94698	63	13.72	0.992314	63	12.0568	1.07712	63	11.4424	1.05526	63	8.75374	1.00222	63	8.11756	1.02834	63	8.27538	0.959441	63	13.7767	680	77.8106	6.69775
Q14103	Heterogeneous nuclear ribonucleoprotein D0 OS=Homo sapiens GN=HNRNPD PE=1 SV=1 - [HNRPD_HUMAN]	2687.32	32.68	1	10	12	79	nucleotide binding; DNA binding; RNA binding; protein binding	nucleus; cytoplasm; cytosol	metabolic process; regulation of biological process	Pf00076; Pf13893; Pf14259	3184	1.01029	55	9.34904	1.04552	55	9.65216	0.959812	55	10.3494	0.967506	55	9.76686	1.10624	55	11.1328	0.99113	55	9.2639	0.96109	55	12.2483	0.989404	55	11.7057	0.990418	55	11.9661	355	38.4103	7.81104
P14174	Macrophage migration inhibitory factor OS=Homo sapiens GN=MIF PE=1 SV=4 - [MIF_HUMAN]	2685.23	36.52	1	4	4	54	catalytic activity; protein binding	extracellular; cytoplasm; cell surface	metabolic process; regulation of biological process; defense response; response to stimulus; cell proliferation; cell organization and biogenesis	Pf01187	4282	1.13367	45	16.167	1.40166	45	20.2937	1.16518	45	19.0515	1.18949	45	17.0411	1.29695	45	15.1102	0.959124	45	17.5132	1.00238	45	15.8403	1.1015	45	13.8471	1.16201	45	14.7856	115	12.4682	7.88428
P08133	Annexin A6 OS=Homo sapiens GN=ANXA6 PE=1 SV=3 - [ANXA6_HUMAN]	2681.8	44.28	1	27	27	83	metal ion binding; protein binding; nucleotide binding; transporter activity	cytoplasm; membrane	transport; regulation of biological process; cell organization and biogenesis	Pf00191	309	0.954376	72	12.5306	1.01727	72	9.89959	1.05576	72	12.4783	0.97039	72	9.3835	1.0502	72	11.402	0.995412	72	11.6374	0.975027	72	13.8444	1.01353	72	11.588	0.985684	72	12.5582	673	75.8256	5.60498
Q9UQ35	Serine/arginine repetitive matrix protein 2 OS=Homo sapiens GN=SRRM2 PE=1 SV=2 - [SRRM2_HUMAN]	2679.74	17.73	1	34	34	67	RNA binding; protein binding	nucleus; spliceosomal complex	metabolic process		23524	0.951769	64	11.5401	0.945354	64	15.7642	1.03109	64	18.419	0.975833	64	9.46433	1.08874	64	10.9139	1.03756	64	12.1843	1.05793	64	12.038	1.07477	64	15.3322	1.01578	64	11.2046	2752	299.438	12.0591
O60264	SWI/SNF-related matrix-associated actin-dependent regulator of chromatin subfamily A member 5 OS=Homo sapiens GN=SMARCA5 PE=1 SV=1 - [SMCA5_HUMAN]	2668.78	35.36	1	24	33	74	nucleotide binding; DNA binding; catalytic activity; protein binding	chromosome; nucleus	regulation of biological process; metabolic process; response to stimulus; cell organization and biogenesis	Pf00176; Pf00270; Pf00271; Pf04851; Pf09110; Pf09111; Pf11496	8467	0.960717	56	9.53099	0.986241	56	13.7683	0.97541	56	12.9112	0.985434	56	13.7397	0.978236	56	10.7976	0.969027	56	10.4287	0.965104	56	13.1492	0.934443	56	15.9484	0.953678	56	16.873	1052	121.828	8.08936
Q13838	Spliceosome RNA helicase DDX39B OS=Homo sapiens GN=DDX39B PE=1 SV=1 - [DX39B_HUMAN]	2664.09	53.04	2	12	20	74	nucleotide binding; RNA binding; catalytic activity; protein binding	nucleus; spliceosomal complex; cytoplasm	cell organization and biogenesis; metabolic process; transport; response to stimulus; regulation of biological process	Pf00270; Pf00271; Pf14617	7919	1.00663	45	12.4041	1.00351	43	14.2234	1.00749	45	11.5575	1.0044	45	13.2843	1.08647	44	12.5188	1.00907	45	11.572	0.961114	44	15.3293	0.987407	44	16.893	1.00238	44	11.7286	428	48.9599	5.66846
P16435	NADPH--cytochrome P450 reductase OS=Homo sapiens GN=POR PE=1 SV=2 - [NCPR_HUMAN]	2661.52	42.54	1	23	23	67	catalytic activity; metal ion binding; protein binding; nucleotide binding	mitochondrion; endoplasmic reticulum; membrane; cytosol	regulation of biological process; response to stimulus; metabolic process	Pf00175; Pf00258; Pf00667	5447	1.01858	59	9.96883	1.00721	59	15.6159	1.11508	59	13.9205	1.04922	59	11.7524	1.01915	59	11.871	1.05704	59	9.00285	1.07313	59	12.9522	1.06584	59	11.4249	1.04274	59	13.8269	677	76.6413	5.57959
Q5JPE7	Nodal modulator 2 OS=Homo sapiens GN=NOMO2 PE=1 SV=1 - [NOMO2_HUMAN]	2661.19	32.91	2	3	27	58	catalytic activity; protein binding	endoplasmic reticulum; membrane	regulation of biological process	Pf09430; Pf13620; Pf13715; Pf14686	283820	1.01841	4	1.58945	1.07619	4	5.82613	1.14082	4	10.63	1.046	4	7.05096	1.026	4	3.68943	0.982221	4	3.92985	1.04692	4	6.48973	1.13263	4	5.5256	1.06405	4	11.454	1267	139.351	5.75732
P33992	DNA replication licensing factor MCM5 OS=Homo sapiens GN=MCM5 PE=1 SV=5 - [MCM5_HUMAN]	2660.08	48.77	1	28	28	69	nucleotide binding; DNA binding; catalytic activity; protein binding	nucleus; membrane	metabolic process; cell division	Pf00493; Pf07728; Pf14551	4174	0.993521	65	8.42231	1.06259	65	12.5463	0.973299	65	10.6282	1.0068	65	8.96807	1.06024	65	10.9072	1.00343	65	7.99053	0.999359	65	10.5958	0.980948	65	14.653	1.00745	65	13.2194	734	82.2332	8.36768
Q96AE4	Far upstream element-binding protein 1 OS=Homo sapiens GN=FUBP1 PE=1 SV=3 - [FUBP1_HUMAN]	2658.96	50	1	20	24	68	DNA binding; RNA binding; protein binding	nucleus	metabolic process; regulation of biological process	Pf00013; Pf07650; Pf13014	8880	1.02889	52	9.02161	0.982984	52	8.24986	0.938397	52	14.5973	0.95979	52	11.9402	0.961396	52	10.4994	0.982094	52	10.0169	0.933296	52	15.8652	0.931007	52	17.395	0.972147	52	12.312	644	67.5185	7.60596
A6NHR9	Structural maintenance of chromosomes flexible hinge domain-containing protein 1 OS=Homo sapiens GN=SMCHD1 PE=1 SV=2 - [SMHD1_HUMAN]	2656.03	23.64	2	35	36	64	protein binding; nucleotide binding	chromosome	regulation of biological process; cell organization and biogenesis	Pf06470; Pf13589	23347	1.02506	60	7.44255	1.03974	60	15.4528	0.951982	60	14.2151	1.03113	60	9.62504	0.991932	60	10.1205	1.00302	60	7.72427	0.959542	60	8.84194	0.907392	60	14.9002	0.981332	60	11.1666	2005	226.231	7.29834
O75534	Cold shock domain-containing protein E1 OS=Homo sapiens GN=CSDE1 PE=1 SV=2 - [CSDE1_HUMAN]	2648.32	41.35	1	31	31	67	DNA binding; RNA binding; protein binding	cytoplasm; membrane; Golgi	regulation of biological process; metabolic process	Pf00313; Pf12901	7812	0.947654	64	11.4617	0.866242	64	16.7826	0.959965	64	10.5172	0.921543	64	10.7291	0.903549	64	16.4055	1.04071	64	7.3803	0.97585	64	8.01068	0.896836	64	17.3517	0.975028	64	12.809	798	88.8289	6.25244
Q5UIP0	Telomere-associated protein RIF1 OS=Homo sapiens GN=RIF1 PE=1 SV=2 - [RIF1_HUMAN]	2646.74	21.12	2	43	43	68		nucleus; chromosome; cytoplasm; cytoskeleton; membrane	cell organization and biogenesis; metabolic process; response to stimulus; regulation of biological process	Pf12231	55183	1.00588	66	8.89093	1.08703	66	11.4338	0.840502	66	18.3829	0.971282	66	10.0796	0.993398	66	10.0741	0.942248	66	9.24702	0.921098	66	9.39527	0.915262	66	13.5501	0.929101	66	13.9126	2472	274.294	5.51611
P42167	Lamina-associated polypeptide 2, isoforms beta/gamma OS=Homo sapiens GN=TMPO PE=1 SV=2 - [LAP2B_HUMAN]	2639.1	47.14	1	5	15	56	DNA binding; protein binding	chromosome; nucleus; membrane; cytoplasm	regulation of biological process	Pf03020; Pf08198	7112	1.00967	17	9.50009	0.977359	17	19.7256	1.02052	17	19.9466	0.979502	17	10.2422	0.963718	17	15.714	0.979035	17	15.0251	1.04688	17	8.57367	0.998867	17	17.7286	0.999484	17	9.91695	454	50.6395	9.37842
Q92621	Nuclear pore complex protein Nup205 OS=Homo sapiens GN=NUP205 PE=1 SV=3 - [NU205_HUMAN]	2638.99	28.88	1	45	45	76	protein binding; structural molecule activity	nucleus; cytoplasm; membrane	cell organization and biogenesis; metabolic process; transport; regulation of biological process; response to stimulus	Pf11894	23165	0.976995	72	10.3708	0.981535	72	12.9207	0.968114	72	10.8357	0.978913	72	10.4472	1.01953	72	13.398	1.02458	72	12.6599	0.981297	72	10.0064	0.976158	72	10.685	0.953864	72	10.6455	2012	227.776	6.18896
P45880	Voltage-dependent anion-selective channel protein 2 OS=Homo sapiens GN=VDAC2 PE=1 SV=2 - [VDAC2_HUMAN]	2615.6	72.45	1	17	20	64	nucleotide binding; protein binding; transporter activity	nucleus; mitochondrion; membrane	transport; regulation of biological process	Pf01459	7417	1.02016	54	10.3646	0.995499	54	17.414	0.993992	54	11.621	0.968059	54	9.71591	1.00777	54	12.5416	1.0033	54	9.40215	0.982408	54	8.38004	1.04304	54	8.059	0.953167	54	13.1329	294	31.5465	7.56201
Q96TA1	Niban-like protein 1 OS=Homo sapiens GN=FAM129B PE=1 SV=3 - [NIBL1_HUMAN]	2613.22	46.51	1	25	25	61		nucleus; cytoplasm; cytosol; membrane; cytoskeleton	regulation of biological process		64855	1.03364	58	8.41308	1.20375	58	12.1947	1.06478	58	10.3696	1.02276	58	9.9406	1.2044	58	13.0806	1.02014	58	9.17036	1.06856	58	11.0865	1.07408	58	13.0669	1.01497	58	14.1843	746	84.0847	6.18896
P23588	Eukaryotic translation initiation factor 4B OS=Homo sapiens GN=EIF4B PE=1 SV=2 - [IF4B_HUMAN]	2604.46	33.55	1	16	17	59	nucleotide binding; RNA binding; protein binding	cytosol	metabolic process; regulation of biological process; response to stimulus	Pf00076; Pf14259	1975	0.963056	57	13.7013	0.928106	57	16.0975	0.919971	56	15.2946	0.869752	57	12.8437	0.962415	57	12.7499	0.982184	57	14.3688	0.964313	57	10.3249	0.879381	56	18.8174	0.882854	57	13.102	611	69.1103	5.73193
P27105	Erythrocyte band 7 integral membrane protein OS=Homo sapiens GN=STOM PE=1 SV=3 - [STOM_HUMAN]	2600.79	48.96	1	10	10	63	protein binding	cytoplasm; mitochondrion; endoplasmic reticulum; cytoskeleton; membrane	regulation of biological process; cell organization and biogenesis	Pf01145	2040	0.996253	59	10.3724	1.13216	59	8.39935	1.05717	59	8.74309	1.00163	59	9.38102	1.14711	59	8.33914	1.01073	59	9.27221	1.02982	59	11.9548	1.01688	59	11.9802	0.989882	59	13.1351	288	31.7107	7.88428
Q14566	DNA replication licensing factor MCM6 OS=Homo sapiens GN=MCM6 PE=1 SV=1 - [MCM6_HUMAN]	2599.06	46.53	1	34	34	73	nucleotide binding; DNA binding; catalytic activity; protein binding	nucleus	metabolic process	Pf00493; Pf01078; Pf07728; Pf14551	4175	0.998892	70	10.3024	1.09899	70	14.4241	0.942624	69	13.5447	0.98532	70	9.34776	1.04044	70	10.9229	0.984418	69	9.85682	0.961933	69	12.0536	0.938813	69	14.7031	0.969065	70	12.3969	821	92.8312	5.41455
Q14247	Src substrate cortactin OS=Homo sapiens GN=CTTN PE=1 SV=2 - [SRC8_HUMAN]	2598.96	37.45	1	22	22	63	protein binding	cytoplasm; cytoskeleton; membrane	transport; cell organization and biogenesis; regulation of biological process; response to stimulus; cellular component movement	Pf00018; Pf02218; Pf07653; Pf14604	2017	1.0101	62	9.3254	1.05143	62	12.2831	0.923758	62	11.6471	0.946282	62	9.55277	1.11848	62	7.5327	1.02461	62	9.17704	0.993798	62	11.7825	0.992091	62	11.9325	0.90146	62	18.0471	550	61.5485	5.40186
Q9H3U1	Protein unc-45 homolog A OS=Homo sapiens GN=UNC45A PE=1 SV=1 - [UN45A_HUMAN]	2594.84	47.03	1	36	36	70	protein binding	nucleus; cytoplasm; Golgi	development; cell differentiation; metabolic process	Pf00515; Pf07719; Pf11701; Pf12895; Pf13181; Pf13414; Pf13424; Pf13432; Pf14559	55898	1.00413	69	7.931	0.963615	69	11.8452	0.986218	69	10.7166	1.00958	69	7.90513	0.982054	69	10.9094	0.98878	69	9.43795	1.00931	69	14.5987	0.979117	69	12.1607	1.00845	69	12.7138	944	103.011	6.07471
P48681	Nestin OS=Homo sapiens GN=NES PE=1 SV=2 - [NEST_HUMAN]	2593.2	28.07	1	35	35	62	structural molecule activity; protein binding	cytoplasm; cytoskeleton	development; response to stimulus; regulation of biological process; cell organization and biogenesis; cell proliferation	Pf00038	10763	1.00535	61	9.53974	1.08942	61	9.54317	1.111	61	9.47231	0.995201	61	8.39721	1.17927	61	9.63764	1.07657	61	8.2183	1.07229	61	10.2869	1.08295	61	11.1147	1.0249	61	8.80524	1621	177.332	4.36084
Q29RF7	Sister chromatid cohesion protein PDS5 homolog A OS=Homo sapiens GN=PDS5A PE=1 SV=1 - [PDS5A_HUMAN]	2586.7	35.9	1	38	41	63	protein binding	chromosome; nucleus; cytosol; membrane	cell organization and biogenesis; regulation of biological process; cell division		23244	0.985069	56	10.7867	0.993261	56	13.2828	0.941779	56	17.9664	0.968316	56	13.7489	0.966932	56	9.36782	0.939269	56	9.73441	0.930934	56	11.9788	0.932598	56	13.3037	0.943341	56	13.0211	1337	150.734	7.91357
P16402	Histone H1.3 OS=Homo sapiens GN=HIST1H1D PE=1 SV=2 - [H13_HUMAN]	2585.91	40.72	2	3	12	80	DNA binding; RNA binding	chromosome; nucleus	cell organization and biogenesis	Pf00538	3007	0.965821	13	7.68681	0.836701	13	13.8793	0.697066	13	16.6557	0.932621	13	5.29503	0.768259	13	12.0306	0.708366	13	15.3725	0.887991	13	10.0642	0.716146	13	8.65192	0.877738	13	6.09515	221	22.3363	11.019
P49748	Very long-chain specific acyl-CoA dehydrogenase, mitochondrial OS=Homo sapiens GN=ACADVL PE=1 SV=1 - [ACADV_HUMAN]	2581.53	46.41	1	25	25	66	catalytic activity; nucleotide binding	nucleus; cytoplasm; mitochondrion; membrane; organelle lumen	metabolic process; regulation of biological process; cell differentiation; response to stimulus	Pf00441; Pf02770; Pf02771; Pf08028	37	0.959474	65	7.76971	0.84523	65	11.6	0.880642	65	10.9043	0.982927	65	5.95453	0.648599	65	21.2288	0.81486	65	9.06278	0.833701	65	11.6847	0.973239	65	9.01792	0.987207	65	9.21408	655	70.3454	8.74854
Q15155	Nodal modulator 1 OS=Homo sapiens GN=NOMO1 PE=1 SV=5 - [NOMO1_HUMAN]	2578.23	30.69	1	2	26	57	catalytic activity	membrane		Pf09430; Pf13620; Pf13715; Pf14686	23420	1.05356	3	2.83487	1.09722	3	14.0952	1.03226	3	0.928675	1.02462	3	7.26875	1.05577	3	0.378208	1.09846	3	9.332	1.0158	3	5.81494	1.00824	3	4.911	1.07075	3	10.1614	1222	134.239	5.80811
O43242	26S proteasome non-ATPase regulatory subunit 3 OS=Homo sapiens GN=PSMD3 PE=1 SV=2 - [PSMD3_HUMAN]	2565.71	53	1	25	26	73	protein binding; enzyme regulator activity	proteasome; nucleus; cytoplasm; cytosol; membrane	metabolic process; regulation of biological process; response to stimulus; cell death; defense response	Pf01399; Pf08375	5709	1.00465	72	11.5027	0.994251	72	15.7436	1.04007	72	15.9398	0.975479	72	13.2502	0.981715	72	17.1296	0.976347	72	17.4045	0.965882	72	14.611	0.995626	72	18.014	0.984693	72	12.8058	534	60.9395	8.44092
P25789	Proteasome subunit alpha type-4 OS=Homo sapiens GN=PSMA4 PE=1 SV=1 - [PSA4_HUMAN]	2564.71	57.09	1	10	10	53	catalytic activity; protein binding	proteasome; nucleus; cytoplasm; cytosol; membrane	metabolic process; regulation of biological process; response to stimulus; cell death; defense response	Pf00227; Pf10584	5685	0.974829	50	13.5857	0.943203	50	27.9084	0.925178	50	21.1105	0.968323	50	11.2244	0.939154	50	20.656	1.04022	50	11.4389	0.986904	50	12.1743	0.979814	50	15.2353	0.976431	50	19.4632	261	29.4652	7.72314
Q14498	RNA-binding protein 39 OS=Homo sapiens GN=RBM39 PE=1 SV=2 - [RBM39_HUMAN]	2558.09	40.57	1	14	17	63	nucleotide binding; RNA binding; protein binding	nucleus; cytoskeleton	metabolic process; regulation of biological process	Pf00076; Pf13893; Pf14259; Pf15519	9584	0.945106	53	9.48601	0.943622	53	15.9654	0.991472	53	17.1073	0.977343	53	10.1811	0.9561	53	11.7094	0.99927	53	10.6668	0.971653	53	13.1487	0.98011	53	14.1028	0.957908	53	11.7052	530	59.3427	10.0962
P02533	Keratin, type I cytoskeletal 14 OS=Homo sapiens GN=KRT14 PE=1 SV=4 - [K1C14_HUMAN]	2550.41	34.53	8	1	21	75	structural molecule activity; protein binding	nucleus; cytoplasm; cytosol	response to stimulus; cell differentiation; cell organization and biogenesis	Pf00038; Pf13514	3861	1.20712	1		2.03106	1		1.53734	1		0.883408	1		1.06337	1		1.08596	1		1.03277	1		1.07842	1		0.857957	1		472	51.5294	5.16064
O75822	Eukaryotic translation initiation factor 3 subunit J OS=Homo sapiens GN=EIF3J PE=1 SV=2 - [EIF3J_HUMAN]	2539.66	60.85	1	16	16	60	RNA binding; protein binding	cytoplasm; cytosol	cell organization and biogenesis; metabolic process; regulation of biological process	Pf08597	8669	0.971291	54	9.44866	0.945259	54	13.8538	0.908181	54	12.6025	0.917411	54	10.2098	0.906509	54	8.89884	0.960683	54	11.3281	0.954694	54	10.0796	0.924889	54	13.9938	0.911923	54	10.6338	258	29.0445	4.83057
P35268	60S ribosomal protein L22 OS=Homo sapiens GN=RPL22 PE=1 SV=2 - [RL22_HUMAN]	2536.66	57.03	1	6	6	48	RNA binding; structural molecule activity; protein binding	nucleus; cytoplasm; cytosol; ribosome	metabolic process; cell organization and biogenesis; transport; cell differentiation	Pf01776	6146	0.96154	45	12.9358	0.929914	45	14.309	0.989153	45	16.8801	0.933591	45	13.1878	0.99029	45	12.1259	1.00932	45	10.4271	0.97987	45	13.7715	0.960521	45	18.4813	1.01955	45	16.8341	128	14.7778	9.18799
Q93008	Probable ubiquitin carboxyl-terminal hydrolase FAF-X OS=Homo sapiens GN=USP9X PE=1 SV=3 - [USP9X_HUMAN]	2536.65	23.5	4	50	52	71	catalytic activity; protein binding	cytoplasm; cytosol; membrane	regulation of biological process; cellular component movement; metabolic process; cell organization and biogenesis; response to stimulus; cell growth; cell division	Pf00443; Pf09606; Pf13423	8239	1.02627	66	7.38883	1.03952	66	9.88799	0.999117	66	10.5772	1.02083	66	8.93849	1.02708	66	8.99681	0.981005	66	7.36211	0.998216	66	12.1724	1.02546	66	12.6429	0.989861	66	13.3596	2570	292.094	5.79541
Q14643	Inositol 1,4,5-trisphosphate receptor type 1 OS=Homo sapiens GN=ITPR1 PE=1 SV=3 - [ITPR1_HUMAN]	2535.5	19.58	1	32	40	64	transporter activity; receptor activity; signal transducer activity; protein binding	membrane; cytoplasm; endoplasmic reticulum	response to stimulus; regulation of biological process; metabolic process; transport; cell death; coagulation; cellular homeostasis; defense response	Pf00520; Pf01365; Pf02815; Pf08454; Pf08709	3708	0.984629	49	12.0277	1.02614	49	13.4758	1.035	49	9.9098	0.98402	49	7.8682	1.03096	49	12.9397	1.01079	49	8.34947	0.992296	49	11.9376	0.946149	49	9.22592	1.0116	49	9.00926	2758	313.729	6.03662
P41250	Glycine--tRNA ligase OS=Homo sapiens GN=GARS PE=1 SV=3 - [SYG_HUMAN]	2532.57	43.3	1	23	23	75	nucleotide binding; catalytic activity; protein binding	nucleus; cytoplasm; mitochondrion; organelle lumen; cytosol	metabolic process; cell death	Pf00458; Pf00587; Pf03129	2617	1.00374	67	13.0076	0.981342	67	16.1924	1.09669	67	10.5622	1.02857	67	15.3797	1.03585	67	15.0018	1.01111	67	11.7587	1.05291	67	8.21744	1.38503	67	18.6869	1.09216	67	14.7222	739	83.1126	7.03467
P83916	Chromobox protein homolog 1 OS=Homo sapiens GN=CBX1 PE=1 SV=1 - [CBX1_HUMAN]	2528.53	47.03	1	6	7	82	protein binding	chromosome; nucleus	regulation of biological process	Pf00385; Pf01393	10951	0.955474	12	10.9682	1.02593	12	18.2613	1.0084	12	11.3734	1.02556	12	14.0529	1.05568	12	5.87874	0.952021	12	11.6082	1.00781	12	12.3872	0.906336	12	13.487	0.967897	12	17.0329	185	21.4046	4.93213
P62191	26S protease regulatory subunit 4 OS=Homo sapiens GN=PSMC1 PE=1 SV=1 - [PRS4_HUMAN]	2522.29	42.95	1	16	18	67	nucleotide binding; catalytic activity; RNA binding; protein binding	proteasome; nucleus; cytoplasm; cytosol; membrane	metabolic process; regulation of biological process; response to stimulus; cell death; defense response	Pf00004; Pf00910; Pf01078; Pf05496; Pf05673; Pf05729; Pf07724; Pf07726; Pf07728; Pf13191; Pf13401	5700	1.02991	57	11.7889	1.00601	57	8.80284	1.01756	57	9.4522	0.983267	57	8.89953	0.989271	57	10.3535	0.961558	57	7.71808	1.00039	57	13.6359	1.01388	57	10.073	1.01843	57	11.236	440	49.1537	6.21436
Q86UE4	Protein LYRIC OS=Homo sapiens GN=MTDH PE=1 SV=2 - [LYRIC_HUMAN]	2520.51	45.53	1	21	21	53	protein binding; RNA binding	nucleus; cytoplasm; endoplasmic reticulum; membrane	regulation of biological process; response to stimulus; cell organization and biogenesis		92140	0.959522	53	10.839	0.993753	53	16.494	0.96895	53	18.8031	0.964485	53	12.4295	1.04328	53	11.4132	0.983094	53	10.9922	0.981345	53	14.1416	1.01529	53	15.0919	0.951464	53	16.8472	582	63.7988	9.31982
O75592	E3 ubiquitin-protein ligase MYCBP2 OS=Homo sapiens GN=MYCBP2 PE=1 SV=3 - [MYCB2_HUMAN]	2517.49	14.96	1	52	52	64	catalytic activity; protein binding; metal ion binding	nucleus; cytoskeleton; membrane	metabolic process; regulation of biological process; cellular component movement; cell organization and biogenesis	Pf00415; Pf08005; Pf08239; Pf13540; Pf13639; Pf13923	23077	1.01778	64	7.42902	1.00316	64	9.48332	0.972536	64	10.7118	1.03308	64	7.19998	0.986287	64	7.77679	0.995227	64	8.24364	1.01704	64	11.0964	1.00127	64	11.8789	1.00474	64	10.5559	4640	509.759	7.03467
O60701	UDP-glucose 6-dehydrogenase OS=Homo sapiens GN=UGDH PE=1 SV=1 - [UGDH_HUMAN]	2507.9	66.4	1	25	25	61	catalytic activity; nucleotide binding	nucleus; cytosol	metabolic process	Pf00984; Pf03720; Pf03721	7358	0.984873	60	10.9947	1.01684	60	14.3872	1.21069	60	16.3004	0.962156	60	9.61582	1.26887	60	14.0761	1.2072	60	10.3773	1.1913	60	8.93335	1.32242	60	9.59347	1.01247	60	11.7607	494	54.9893	7.12256
P31040	Succinate dehydrogenase [ubiquinone] flavoprotein subunit, mitochondrial OS=Homo sapiens GN=SDHA PE=1 SV=2 - [SDHA_HUMAN]	2505.07	38.55	1	16	16	54	catalytic activity; protein binding; nucleotide binding	mitochondrion; membrane	metabolic process; transport	Pf00890; Pf02910	6389	0.95278	50	12.6983	0.933736	50	19.8927	0.756034	50	32.1102	0.936593	50	7.80004	0.816786	50	22.6208	0.877239	50	17.2221	0.826979	50	22.673	0.883936	50	23.7281	0.882086	50	16.3466	664	72.6453	7.38623
Q13435	Splicing factor 3B subunit 2 OS=Homo sapiens GN=SF3B2 PE=1 SV=2 - [SF3B2_HUMAN]	2501.67	36.87	1	27	27	78	protein binding; RNA binding	nucleus; spliceosomal complex	metabolic process	Pf02037; Pf04037; Pf04046	10992	0.980282	71	9.05629	1.02355	71	13.3835	0.970214	71	13.0315	0.97893	71	11.4187	0.996124	71	14.014	0.970238	71	10.1226	0.955744	71	12.9118	0.940872	71	15.9206	0.990403	71	16.7001	895	100.165	5.66846
P35232	Prohibitin OS=Homo sapiens GN=PHB PE=1 SV=1 - [PHB_HUMAN]	2496.21	76.1	1	19	19	62	protein binding; DNA binding	nucleus; cytoplasm; mitochondrion; membrane; endosome; cell surface	regulation of biological process; cell differentiation; metabolic process; cell organization and biogenesis; response to stimulus	Pf01145	5245	0.942748	60	11.829	0.745875	60	20.9342	0.993991	60	18.8206	0.933826	60	13.9975	0.725641	60	17.6264	0.96949	60	12.5374	0.900974	60	14.9776	0.996838	60	15.074	0.938945	60	17.9914	272	29.7859	5.75732
Q9Y2X3	Nucleolar protein 58 OS=Homo sapiens GN=NOP58 PE=1 SV=1 - [NOP58_HUMAN]	2492.84	32.33	2	13	14	88	protein binding; RNA binding	nucleus; cytoplasm; membrane	metabolic process; transport; cell growth	Pf01798; Pf08060; Pf08156	51602	0.980365	56	7.28495	1.02537	56	14.8358	1.02643	56	13.8916	1.04252	56	11.0581	1.01486	56	12.2449	1.01508	56	11.9546	0.991637	56	10.6299	1.07714	56	12.5824	1.0472	56	12.1465	529	59.5405	8.92432
O75179	Ankyrin repeat domain-containing protein 17 OS=Homo sapiens GN=ANKRD17 PE=1 SV=3 - [ANR17_HUMAN]	2491.86	18.67	1	22	33	57	RNA binding; protein binding	chromosome; nucleus; cytoplasm; membrane	regulation of biological process; defense response; response to stimulus	Pf00013; Pf00023; Pf05109; Pf07223; Pf12796; Pf13014; Pf13606; Pf13637; Pf13857	26057	0.976187	34	9.85768	0.975476	34	14.817	0.914094	34	17.6411	0.987323	34	8.95165	0.939014	34	13.9927	1.00811	34	10.3996	0.979406	34	12.0392	0.967737	34	12.1233	0.977947	34	11.3426	2603	274.088	6.52197
P19367	Hexokinase-1 OS=Homo sapiens GN=HK1 PE=1 SV=3 - [HXK1_HUMAN]	2490.1	38.5	3	29	32	62	nucleotide binding; catalytic activity; protein binding	nucleus; mitochondrion; membrane; cytosol	cellular homeostasis; metabolic process; cell death; transport	Pf00349; Pf03727	3098	0.968216	58	9.12897	0.867804	58	14.9519	0.981331	58	16.198	0.971673	58	8.73658	0.864804	58	12.0973	0.969652	58	7.76986	0.978113	58	10.5744	0.971645	57	11.2151	0.939824	58	11.6718	917	102.42	6.80029
P11498	Pyruvate carboxylase, mitochondrial OS=Homo sapiens GN=PC PE=1 SV=2 - [PYC_HUMAN]	2489.55	39.39	3	33	34	67	nucleotide binding; DNA binding; catalytic activity; protein binding; metal ion binding	cytoplasm; mitochondrion; membrane; organelle lumen; cytosol	metabolic process; regulation of biological process	Pf00289; Pf00364; Pf00682; Pf02222; Pf02436; Pf02785; Pf02786; Pf07478; Pf08443; Pf13533; Pf13535; Pf15632	5091	0.945011	64	9.19506	0.809304	64	23.2084	0.905453	64	12.0716	0.924186	64	12.493	0.766019	64	23.6174	0.918523	64	12.49	0.854341	64	17.0216	0.824252	64	20.3379	0.961836	64	13.9213	1178	129.551	6.84424
P52907	F-actin-capping protein subunit alpha-1 OS=Homo sapiens GN=CAPZA1 PE=1 SV=3 - [CAZA1_HUMAN]	2488.55	64.34	1	9	13	48	protein binding	extracellular; cytoplasm; cytosol; cytoskeleton	cell organization and biogenesis; cellular component movement; coagulation; defense response; response to stimulus; regulation of biological process	Pf01267	829	0.995021	42	7.58632	1.06134	42	11.218	1.01381	42	7.009	0.978237	42	9.24339	1.10317	42	12.0986	1.08463	42	10.3401	1.04671	42	11.4359	0.981423	42	11.3351	0.987402	42	14.9949	286	32.9023	5.69385
P28331	NADH-ubiquinone oxidoreductase 75 kDa subunit, mitochondrial OS=Homo sapiens GN=NDUFS1 PE=1 SV=3 - [NDUS1_HUMAN]	2487.86	50.62	1	27	27	58	catalytic activity; protein binding; metal ion binding	mitochondrion; membrane	metabolic process; transport; cell death; cell organization and biogenesis	Pf00111; Pf00384; Pf09326; Pf10588; Pf13510	4719	0.92766	56	7.21768	0.980709	56	9.27144	0.746361	56	14.8528	0.917005	56	8.26481	0.839555	56	13.7971	0.823609	56	13.6645	0.755478	56	14.728	0.557073	56	26.9606	0.828575	56	11.0557	727	79.4165	6.22705
Q96HC4	PDZ and LIM domain protein 5 OS=Homo sapiens GN=PDLIM5 PE=1 SV=5 - [PDLI5_HUMAN]	2483.79	44.46	1	21	21	57	protein binding; metal ion binding	cytoplasm; cytosol; membrane; cytoskeleton	regulation of biological process	Pf00412; Pf00595; Pf13180	10611	1.05353	50	10.4743	1.06064	50	10.3617	1.1814	50	14.047	1.006	50	9.40047	1.1954	50	9.76011	1.14895	50	9.38285	1.13283	50	10.7738	1.19414	50	9.40654	1.04639	50	11.4966	596	63.9045	8.20654
Q7KZ85	Transcription elongation factor SPT6 OS=Homo sapiens GN=SUPT6H PE=1 SV=2 - [SPT6H_HUMAN]	2477.34	32.68	1	38	38	60	DNA binding; RNA binding; protein binding; catalytic activity	nucleus	metabolic process; cell organization and biogenesis; regulation of biological process; transport	Pf00017; Pf09371; Pf12836; Pf14633; Pf14635; Pf14639; Pf14641; Pf14878	6830	0.98817	56	10.8022	0.982839	56	12.17	0.992291	57	14.2738	0.996575	57	10.8409	0.97897	56	14.7806	1.03775	57	8.46382	0.961312	56	11.3017	0.9553	56	15.1259	1.04648	57	11.4136	1726	198.949	4.90674
O95573	Long-chain-fatty-acid--CoA ligase 3 OS=Homo sapiens GN=ACSL3 PE=1 SV=3 - [ACSL3_HUMAN]	2474.44	46.25	1	25	27	70	nucleotide binding; catalytic activity; protein binding	mitochondrion; membrane; endoplasmic reticulum; Golgi	metabolic process; response to stimulus; cell organization and biogenesis; regulation of biological process; transport	Pf00501	2181	0.971807	60	8.53459	1.0729	60	17.3535	1.09309	60	12.2236	1.00177	60	9.69698	1.0822	60	13.6427	1.00214	60	8.13577	0.986464	60	7.07246	1.09824	60	11.3823	1.01556	60	9.85719	720	80.3683	8.38232
Q6KC79	Nipped-B-like protein OS=Homo sapiens GN=NIPBL PE=1 SV=2 - [NIPBL_HUMAN]	2474.44	17.58	1	42	42	69	DNA binding; protein binding	chromosome; nucleus	regulation of biological process; response to stimulus; cell organization and biogenesis; cell differentiation	Pf03154; Pf03344; Pf05110; Pf05793; Pf07420; Pf10243; Pf11489; Pf12765; Pf12830	25836	0.980887	67	8.59947	0.974685	67	11.1396	0.932212	67	14.6775	0.987024	67	9.41026	0.96077	67	8.64101	0.961347	67	10.9624	0.96106	67	12.837	0.947147	67	13.116	1.01016	67	15.236	2804	315.854	7.91357
P51148	Ras-related protein Rab-5C OS=Homo sapiens GN=RAB5C PE=1 SV=2 - [RAB5C_HUMAN]	2473.49	58.33	1	8	10	54	nucleotide binding; catalytic activity; protein binding	nucleus; cytoplasm; membrane; endosome	metabolic process; transport; cell organization and biogenesis; regulation of biological process; response to stimulus	Pf00009; Pf00025; Pf00071; Pf04670; Pf08477	5878	0.989835	47	8.72154	1.01465	47	10.9139	1.0623	47	10.6662	1.01277	47	8.8123	1.03892	47	9.25512	1.0217	47	11.7785	1.00969	47	10.0589	1.05182	47	11.5498	1.0311	47	11.6638	216	23.4678	8.41162
Q8WYP5	Protein ELYS OS=Homo sapiens GN=AHCTF1 PE=1 SV=3 - [ELYS_HUMAN]	2473.29	24.18	1	39	39	60	DNA binding	chromosome; nucleus; cytoplasm; cytosol; membrane	regulation of biological process; transport; response to stimulus; cell organization and biogenesis; cell division	Pf13934	25909	1.00198	60	9.65669	1.00976	60	12.3056	0.953081	60	11.196	0.996564	60	9.70545	0.99147	60	8.3975	0.988492	60	9.947	1.00738	60	10.5183	0.927905	60	14.8317	0.960131	60	10.8138	2266	252.342	6.59521
Q8IWZ3	Ankyrin repeat and KH domain-containing protein 1 OS=Homo sapiens GN=ANKHD1 PE=1 SV=1 - [ANKH1_HUMAN]	2472.1	19.67	1	24	35	55	RNA binding; protein binding	nucleus; cytoplasm		Pf00013; Pf00023; Pf12796; Pf13014; Pf13606; Pf13637; Pf13857	54882	0.999324	31	11.3224	0.977114	31	13.7269	0.826066	31	13.7674	0.976739	31	11.3431	0.924494	31	13.0772	0.947412	31	5.39531	0.915745	31	10.5305	0.906184	31	11.7474	0.945437	31	14.6036	2542	269.291	5.73193
Q8WUM0	Nuclear pore complex protein Nup133 OS=Homo sapiens GN=NUP133 PE=1 SV=2 - [NU133_HUMAN]	2462.75	34.26	1	31	31	57	transporter activity; protein binding	chromosome; nucleus; cytosol; membrane	metabolic process; transport; cell organization and biogenesis; regulation of biological process; response to stimulus	Pf03177; Pf08801	55746	1.02005	57	6.9154	0.994899	57	10.3853	0.994186	57	8.5728	1.03726	57	9.41784	1.0102	57	10.3075	0.981483	57	8.12761	0.95572	57	9.58168	0.979363	57	8.64929	0.977465	57	13.5164	1156	128.898	5.09717
Q9Y3F4	Serine-threonine kinase receptor-associated protein OS=Homo sapiens GN=STRAP PE=1 SV=1 - [STRAP_HUMAN]	2456.6	49.71	1	15	15	52	protein binding; RNA binding	nucleus; spliceosomal complex; cytoplasm; mitochondrion; cytosol; membrane	regulation of biological process; cell organization and biogenesis; metabolic process; response to stimulus	Pf00400	11171	0.979228	50	13.0445	0.929021	50	12.6976	0.955154	50	15.6809	0.949183	50	12.0983	0.961674	50	10.7812	0.976092	50	10.9289	0.942504	50	12.9367	0.868655	50	20.4212	0.948579	50	14.5036	350	38.414	5.12256
P47897	Glutamine--tRNA ligase OS=Homo sapiens GN=QARS PE=1 SV=1 - [SYQ_HUMAN]	2454.15	47.23	1	28	29	62	nucleotide binding; catalytic activity; protein binding	cytoplasm; organelle lumen; cytosol	metabolic process	Pf00749; Pf03950; Pf04557; Pf04558	5859	1.0195	57	11.2514	0.983474	57	12.3623	0.954817	57	14.2209	0.994817	57	9.95628	0.928028	57	15.3884	0.979591	57	9.73184	0.946249	57	11.357	0.990928	57	9.96112	0.989016	57	13.2004	775	87.7429	7.15186
Q07955	Serine/arginine-rich splicing factor 1 OS=Homo sapiens GN=SRSF1 PE=1 SV=2 - [SRSF1_HUMAN]	2452.35	55.65	1	16	16	69	nucleotide binding; RNA binding; protein binding	nucleus; spliceosomal complex; cytoplasm	cell organization and biogenesis; metabolic process; regulation of biological process; transport	Pf00076; Pf13893; Pf14259	6426	1.02765	65	9.86678	1.06155	65	10.5324	0.987475	65	11.4601	0.997755	65	10.5899	1.04405	65	9.63057	0.958997	65	10.1675	1.00725	65	12.7505	1.00415	65	12.2937	1.00057	65	12.7676	248	27.7278	10.3599
Q16531	DNA damage-binding protein 1 OS=Homo sapiens GN=DDB1 PE=1 SV=1 - [DDB1_HUMAN]	2451.99	39.74	1	40	40	78	DNA binding; protein binding	nucleus; cytoplasm	metabolic process; response to stimulus; regulation of biological process; cell organization and biogenesis	Pf03178; Pf10433	1642	0.99228	75	12.5129	0.995142	75	13.4129	0.883838	75	14.2623	0.975414	75	9.34669	0.937657	75	12.6998	0.952284	75	10.7898	0.904885	75	14.2023	0.924898	75	11.0721	0.931311	75	15.5384	1140	126.887	5.26221
O95782	AP-2 complex subunit alpha-1 OS=Homo sapiens GN=AP2A1 PE=1 SV=3 - [AP2A1_HUMAN]	2443.63	41.15	1	24	35	72	protein binding; transporter activity	cytosol; membrane	transport; regulation of biological process; response to stimulus; cell communication; cellular component movement	Pf01602; Pf02296; Pf02883; Pf13646	160	1.01476	48	7.49665	1.02472	48	15.4151	0.924479	48	14.2656	1.03737	48	8.92037	1.02159	48	12.8352	0.978828	48	11.2487	0.984645	48	11.5005	0.957341	48	10.5596	0.988361	48	9.84616	977	107.478	7.03467
O75962	Triple functional domain protein OS=Homo sapiens GN=TRIO PE=1 SV=2 - [TRIO_HUMAN]	2432.66	21.54	1	54	54	68	nucleotide binding; catalytic activity; protein binding	cytoplasm; cytosol; membrane	metabolic process; cell death; regulation of biological process; response to stimulus; cellular component movement	Pf00018; Pf00047; Pf00069; Pf00169; Pf00435; Pf00621; Pf00650; Pf06293; Pf07653; Pf07679; Pf07714; Pf13716; Pf13895; Pf13927; Pf14604	7204	1.04304	64	9.25083	1.22913	64	13.4664	1.15072	64	11.2486	1.0106	64	7.00562	1.32526	64	13.8075	1.13347	64	8.85208	1.17668	64	9.00883	1.212	64	10.0819	1.04792	64	11.4223	3097	346.683	6.3667
Q14203	Dynactin subunit 1 OS=Homo sapiens GN=DCTN1 PE=1 SV=3 - [DCTN1_HUMAN]	2421.98	37.32	1	36	36	64	catalytic activity; motor activity; protein binding	chromosome; cytoplasm; cytosol; cytoskeleton; membrane	cell organization and biogenesis; transport; regulation of biological process; cell death; cellular component movement; response to stimulus; metabolic process	Pf00261; Pf01302; Pf04111; Pf05622; Pf05667; Pf06160; Pf08317; Pf12128; Pf12329; Pf12455; Pf13166; Pf13514; Pf15035	1639	0.994887	58	9.67979	0.96927	58	12.5471	0.965131	58	8.46294	0.979951	58	10.5526	0.994322	58	11.3567	1.01208	58	10.1306	0.964419	58	7.72758	0.988083	58	12.1976	0.944322	58	11.6122	1278	141.607	5.80811
Q8WX93	Palladin OS=Homo sapiens GN=PALLD PE=1 SV=3 - [PALLD_HUMAN]	2420.3	26.61	1	28	29	64	protein binding	nucleus; cytoplasm; mitochondrion; cytoskeleton; membrane	cell organization and biogenesis	Pf00047; Pf07679; Pf13895; Pf13927	23022	1.01261	57	11.5646	1.12993	57	9.55174	1.01515	57	11.6681	0.953645	57	8.95513	1.22699	57	9.94724	1.06506	57	10.265	1.04822	57	10.2422	1.08837	57	11.8175	0.939788	57	16.196	1383	150.47	7.09326
Q99536	Synaptic vesicle membrane protein VAT-1 homolog OS=Homo sapiens GN=VAT1 PE=1 SV=2 - [VAT1_HUMAN]	2416.16	40.2	1	13	13	57	nucleotide binding; metal ion binding; catalytic activity	cytoplasm; mitochondrion; membrane	regulation of biological process; metabolic process	Pf00107; Pf08240; Pf13602	10493	0.93692	47	12.3539	1.03775	47	14.0659	1.02241	47	8.3426	0.98404	47	11.2563	1.07184	47	13.8521	1.0244	47	11.729	1.01246	47	16.5234	1.02811	47	16.1496	0.995327	47	13.0342	393	41.8934	6.29053
Q6NUK1	Calcium-binding mitochondrial carrier protein SCaMC-1 OS=Homo sapiens GN=SLC25A24 PE=1 SV=2 - [SCMC1_HUMAN]	2412.42	40.88	1	16	16	60	transporter activity; metal ion binding	cytoplasm; mitochondrion; membrane	transport; regulation of biological process; response to stimulus	Pf00036; Pf00153; Pf10591; Pf12763; Pf13405; Pf13499; Pf13833	29957	0.941548	52	13.2061	0.757107	52	22.9808	1.0133	52	12.325	0.943972	52	8.39423	0.829842	52	20.4397	0.968687	52	10.5063	0.947137	52	12.8148	0.932589	52	12.0267	0.931669	52	14.1963	477	53.3203	6.32861
P42345	Serine/threonine-protein kinase mTOR OS=Homo sapiens GN=MTOR PE=1 SV=1 - [MTOR_HUMAN]	2408.89	25.74	4	46	48	73	nucleotide binding; DNA binding; protein binding; catalytic activity	membrane; nucleus; cytoplasm; mitochondrion; vacuole; endoplasmic reticulum; Golgi; cytosol	metabolic process; response to stimulus; regulation of biological process; cell growth; cell organization and biogenesis; cell communication; defense response	Pf00454; Pf02259; Pf02260; Pf08771; Pf11865	2475	1.02406	67	11.3964	0.977168	67	11.5193	1.03203	67	13.4679	1.04744	67	11.0254	1.01027	67	10.7496	1.00097	67	10.6588	0.982015	67	11.7829	1.01659	67	11.7026	1.03567	67	13.3223	2549	288.707	7.1665
O75116	Rho-associated protein kinase 2 OS=Homo sapiens GN=ROCK2 PE=1 SV=4 - [ROCK2_HUMAN]	2403.73	31.41	1	38	42	71	nucleotide binding; catalytic activity; motor activity; structural molecule activity; protein binding; RNA binding; metal ion binding	nucleus; cytoplasm; cytosol; cytoskeleton; membrane	cell organization and biogenesis; metabolic process; regulation of biological process; response to stimulus; cellular component movement	Pf00069; Pf00130; Pf01576; Pf01636; Pf02185; Pf02463; Pf04111; Pf04156; Pf05557; Pf05622; Pf05667; Pf06160; Pf07714; Pf07888; Pf08912; Pf09726; Pf09731; Pf11559; Pf12128; Pf12718; Pf12795; Pf13166; Pf14531; Pf14915	9475	0.972128	62	9.4297	1.03802	62	7.20671	0.940619	62	11.9526	0.96668	62	9.30847	1.08154	62	11.7777	1.01967	62	10.074	0.995664	62	11.5275	0.972015	62	11.3788	0.951518	62	13.4357	1388	160.799	6.02393
P11717	Cation-independent mannose-6-phosphate receptor OS=Homo sapiens GN=IGF2R PE=1 SV=3 - [MPRI_HUMAN]	2402.12	21.08	2	41	41	63	protein binding; receptor activity; signal transducer activity; catalytic activity; transporter activity	nucleus; cytoplasm; vacuole; membrane; endosome; cell surface	transport; regulation of biological process; response to stimulus	Pf00040; Pf00878; Pf02157; Pf09451	3482	0.975088	61	10.0427	1.02233	61	16.1426	0.993405	61	15.8667	1.00417	61	7.85223	1.00843	61	17.7001	0.981808	61	8.4538	0.992707	61	10.1281	0.94606	61	15.5379	0.979335	61	9.96698	2491	274.199	5.93506
P49454	Centromere protein F OS=Homo sapiens GN=CENPF PE=1 SV=2 - [CENPF_HUMAN]	2398.42	22.59	1	58	58	72	catalytic activity; motor activity; protein binding; transporter activity	chromosome; nucleus; cytoplasm; cytosol; cytoskeleton	cell organization and biogenesis; metabolic process; regulation of biological process; response to stimulus; development; cell proliferation; transport; cell differentiation; cell division	Pf01496; Pf01576; Pf02463; Pf04111; Pf04156; Pf05557; Pf06160; Pf07888; Pf09726; Pf10473; Pf10481; Pf10490; Pf12128; Pf13166	1063	1.06318	71	10.4129	1.07465	71	13.0018	1.57223	71	15.5075	1.03671	71	11.4419	1.11355	71	9.96541	1.05959	71	8.98811	1.06982	71	14.6555	1.0061	71	14.4706	1.30904	71	10.8251	3210	367.537	5.07178
P45974	Ubiquitin carboxyl-terminal hydrolase 5 OS=Homo sapiens GN=USP5 PE=1 SV=2 - [UBP5_HUMAN]	2394.47	45.34	2	30	31	65	catalytic activity; protein binding; metal ion binding	vacuole	metabolic process; regulation of biological process	Pf00443; Pf00627; Pf02148; Pf13423	8078	1.01693	59	9.91705	1.03228	59	13.7876	0.942708	59	8.38735	0.993568	59	10.0887	1.00916	59	7.92493	0.996424	59	6.52455	0.943359	59	10.4528	0.933376	59	9.19402	0.94363	59	11.8602	858	95.7253	5.03369
P46939	Utrophin OS=Homo sapiens GN=UTRN PE=1 SV=2 - [UTRO_HUMAN]	2393.73	21.03	1	54	56	66	protein binding; metal ion binding	nucleus; cytoplasm; cytoskeleton; membrane	regulation of biological process; cell differentiation; cell organization and biogenesis	Pf00307; Pf00397; Pf00435; Pf00569; Pf09068; Pf09069; Pf11971	7402	0.997639	62	8.77384	1.08465	62	9.74947	1.03499	62	14.0933	1.036	62	9.32114	1.08801	62	9.34216	0.99032	62	11.8226	1.02484	62	10.0359	1.0217	62	10.0568	1.00783	62	9.5767	3433	394.22	5.32568
O75083	WD repeat-containing protein 1 OS=Homo sapiens GN=WDR1 PE=1 SV=4 - [WDR1_HUMAN]	2393.62	52.31	1	26	26	54	protein binding	extracellular; cytoplasm; cytosol; cytoskeleton	transport; coagulation; regulation of biological process	Pf00400; Pf04762; Pf08662; Pf14783	9948	1.00717	54	9.78027	1.01744	54	17.3749	1.06822	54	10.0103	0.998527	54	8.01125	1.07998	54	15.2036	1.03219	54	11.1043	1.03546	54	11.8967	1.10142	54	15.7733	0.98067	54	13.909	606	66.1519	6.65381
P23396	40S ribosomal protein S3 OS=Homo sapiens GN=RPS3 PE=1 SV=2 - [RS3_HUMAN]	2389.46	78.19	1	20	20	71	DNA binding; RNA binding; structural molecule activity; catalytic activity; protein binding	nucleus; cytoplasm; mitochondrion; membrane; cytosol; ribosome; cytoskeleton	metabolic process; response to stimulus; regulation of biological process; cell organization and biogenesis; transport; cell death; cell division	Pf00189; Pf07650	6188	0.981125	68	8.60629	0.98674	68	11.392	1.00893	68	11.4893	0.989999	68	9.28423	1.00893	68	10.735	1.01969	68	10.0634	1.00434	68	9.0685	1.04799	68	11.2244	0.991372	68	14.6706	243	26.6714	9.65674
P43246	DNA mismatch repair protein Msh2 OS=Homo sapiens GN=MSH2 PE=1 SV=1 - [MSH2_HUMAN]	2389	39.83	1	28	28	63	nucleotide binding; metal ion binding; DNA binding; protein binding; catalytic activity	chromosome; nucleus; membrane	metabolic process; response to stimulus; regulation of biological process; cell differentiation; cell organization and biogenesis	Pf00488; Pf01624; Pf05188; Pf05190; Pf05192	4436	1.00249	57	9.93979	1.05772	57	8.41057	0.938492	57	14.6307	1.02774	57	7.60051	1.02027	57	10.0952	0.972898	57	11.5393	0.962681	57	14.1312	0.905197	57	11.4836	1.01206	57	14.0795	934	104.677	5.77002
P47712	Cytosolic phospholipase A2 OS=Homo sapiens GN=PLA2G4A PE=1 SV=2 - [PA24A_HUMAN]	2383.96	30.04	1	19	20	85	catalytic activity; metal ion binding; protein binding	nucleus; cytoplasm; membrane; endoplasmic reticulum; Golgi; cytosol	metabolic process; coagulation; regulation of biological process; response to stimulus; transport	Pf00168; Pf01735	5321	1.01745	67	9.50847	1.00017	67	9.27085	1.00903	67	10.5336	0.97473	67	8.87581	1.03876	67	11.1399	1.04311	67	12.2396	0.993239	67	10.9978	1.0008	67	14.3484	0.954212	67	14.8434	749	85.1842	5.37646
Q13148	TAR DNA-binding protein 43 OS=Homo sapiens GN=TARDBP PE=1 SV=1 - [TADBP_HUMAN]	2383.26	47.34	1	14	14	51	nucleotide binding; DNA binding; RNA binding; protein binding	nucleus; cytoplasm	regulation of biological process; metabolic process; cell death; cell organization and biogenesis; response to stimulus	Pf00076; Pf13893; Pf14259	23435	1.00546	49	9.76797	1.03383	47	13.4731	0.918382	48	16.1548	0.990911	50	13.2632	1.03211	49	14.0818	0.96957	49	13.5577	0.933811	48	14.1706	0.904612	49	12.0429	0.942403	49	14.0455	414	44.7113	6.18896
P84085	ADP-ribosylation factor 5 OS=Homo sapiens GN=ARF5 PE=1 SV=2 - [ARF5_HUMAN]	2381.36	67.78	3	6	12	68	nucleotide binding; catalytic activity; signal transducer activity; protein binding	nucleus; cytoplasm; Golgi; membrane	metabolic process; transport; regulation of biological process; response to stimulus	Pf00025; Pf00071; Pf00503; Pf01926; Pf04670; Pf08477; Pf09439	381	1.00834	16	13.31	0.928098	16	13.9512	0.989896	16	11.3482	0.987365	16	15.3507	1.02803	16	7.40276	1.00393	16	9.67794	1.00137	16	12.8687	0.98432	16	14.2379	0.93467	16	13.8475	180	20.5166	6.78564
Q9Y3I0	tRNA-splicing ligase RtcB homolog OS=Homo sapiens GN=RTCB PE=1 SV=1 - [RTCB_HUMAN]	2380.56	58.81	1	23	23	63	nucleotide binding; catalytic activity; protein binding; RNA binding; metal ion binding	nucleus; cytoplasm; membrane	metabolic process; cell organization and biogenesis	Pf01139	51493	1.00006	58	10.6044	1.01023	58	10.6375	0.918879	58	14.7455	0.996752	58	10.4655	0.909292	58	12.8945	0.90078	58	15.9987	0.883701	58	12.9778	0.912303	58	15.4819	1.00368	58	12.0639	505	55.1749	7.2251
P63220	40S ribosomal protein S21 OS=Homo sapiens GN=RPS21 PE=1 SV=1 - [RS21_HUMAN]	2379.85	59.04	1	6	6	48	structural molecule activity; RNA binding; protein binding	cytoplasm; cytosol; ribosome	metabolic process; cell organization and biogenesis; transport	Pf01249	6227	0.997923	20	11.0462	0.992311	20	16.227	1.04392	20	11.5814	0.974199	20	12.1595	1.02245	20	16.7219	1.01879	20	13.6347	1.01663	20	13.4157	1.05136	20	13.8643	1.02611	20	14.575	83	9.10557	8.49951
Q9NS69	Mitochondrial import receptor subunit TOM22 homolog OS=Homo sapiens GN=TOMM22 PE=1 SV=3 - [TOM22_HUMAN]	2378.9	77.46	1	7	7	85	protein binding; transporter activity	mitochondrion; membrane	transport; metabolic process; cell organization and biogenesis		56993	0.935162	45	9.71568	0.681729	46	36.5804	0.992114	45	12.0358	0.894321	46	20.5068	0.766542	45	25.0889	0.962982	45	15.2894	0.930755	45	12.1011	0.89004	45	15.3609	0.951365	45	21.6448	142	15.5118	4.33545
P50851	Lipopolysaccharide-responsive and beige-like anchor protein OS=Homo sapiens GN=LRBA PE=1 SV=4 - [LRBA_HUMAN]	2374.71	17.46	2	34	40	62	protein binding	vacuole; endoplasmic reticulum; Golgi; membrane	transport	Pf02138; Pf06469; Pf08385; Pf13385; Pf14844	987	0.983667	48	7.38325	0.963244	48	11.0199	0.871659	48	6.70645	1.00061	48	7.54203	0.925691	48	9.23088	0.90334	48	12.917	0.899476	48	8.52709	0.861917	48	12.0297	0.949136	48	10.2591	2863	318.906	5.60498
Q8N163	Cell cycle and apoptosis regulator protein 2 OS=Homo sapiens GN=CCAR2 PE=1 SV=2 - [CCAR2_HUMAN]	2372.51	41.71	1	26	26	52	protein binding; enzyme regulator activity; RNA binding	nucleus; spliceosomal complex; cytoplasm; organelle lumen	metabolic process; regulation of biological process; cell death; response to stimulus; cell organization and biogenesis	Pf14443; Pf14444	57805	1.0244	51	11.5078	0.983987	49	11.6517	0.968847	49	15.1213	0.984926	51	7.79898	0.986425	51	10.4354	0.939191	51	11.9867	0.955243	51	13.1935	0.95028	49	14.9848	0.98236	50	11.6933	923	102.838	5.22412
Q14690	Protein RRP5 homolog OS=Homo sapiens GN=PDCD11 PE=1 SV=3 - [RRP5_HUMAN]	2371.38	29.77	1	47	47	62	RNA binding; protein binding	nucleus; cytosol	metabolic process	Pf00575; Pf13424; Pf13432	22984	0.98955	61	8.67461	0.947845	61	15.239	0.835995	61	14.9957	0.967369	61	10.9103	0.950738	61	12.1788	0.993772	61	9.66067	0.956748	61	11.7261	0.956753	61	12.8895	0.841782	61	18.3097	1871	208.57	8.86572
Q02218	2-oxoglutarate dehydrogenase, mitochondrial OS=Homo sapiens GN=OGDH PE=1 SV=3 - [ODO1_HUMAN]	2367.3	38.91	4	32	34	58	catalytic activity; protein binding; metal ion binding	mitochondrion; organelle lumen; cytosol; membrane	metabolic process; cellular component movement	Pf00676; Pf02779	4967	0.890175	53	12.7018	0.677298	53	19.5774	0.941382	53	13.1472	0.904904	53	8.86081	0.68949	53	20.4245	0.975522	53	8.81692	0.889187	53	11.1423	0.817818	53	15.6011	0.880083	53	13.2642	1023	115.861	6.85889
O00567	Nucleolar protein 56 OS=Homo sapiens GN=NOP56 PE=1 SV=4 - [NOP56_HUMAN]	2364.79	35.69	1	16	16	60	RNA binding; protein binding	nucleus; cytoplasm; membrane	metabolic process; cell death	Pf01798; Pf08060; Pf08156	10528	1.00716	55	13.016	1.01572	55	12.7822	1.03107	55	13.428	0.999281	55	12.3006	1.00411	55	11.7544	1.02873	55	13.1722	1.00889	55	13.4526	1.0463	55	14.0344	0.992436	55	13.9061	594	66.0087	9.18799
Q6PGP7	Tetratricopeptide repeat protein 37 OS=Homo sapiens GN=TTC37 PE=1 SV=1 - [TTC37_HUMAN]	2360.51	32.99	1	40	40	61	protein binding	nucleus; cytoplasm		Pf00515; Pf13414; Pf13424; Pf13429; Pf13432; Pf14559	9652	0.980592	60	9.28134	0.961259	60	15.374	0.960634	60	11.8944	0.990814	60	11.8856	0.981228	60	13.3402	0.965332	60	8.90492	0.965823	60	10.9254	0.967553	60	12.2278	0.940521	60	11.0227	1564	175.375	7.53271
E9PAV3	Nascent polypeptide-associated complex subunit alpha, muscle-specific form OS=Homo sapiens GN=NACA PE=1 SV=1 - [NACAM_HUMAN]	2359.73	4.14	2	5	7	94	DNA binding; protein binding	nucleus; cytoplasm	metabolic process; regulation of biological process; transport	Pf01849	4666	0.989373	52	11.183	0.95156	52	16.5237	1.01948	52	14.1037	0.97133	52	7.81356	0.958707	52	11.9911	1.01695	52	13.9194	0.9909	52	14.7457	1.01907	52	11.2689	1.04903	52	12.5367	2078	205.295	9.5835
Q9UHB9	Signal recognition particle subunit SRP68 OS=Homo sapiens GN=SRP68 PE=1 SV=2 - [SRP68_HUMAN]	2359.06	44.82	1	26	26	59	RNA binding	nucleus; cytoplasm; endoplasmic reticulum; cytosol; ribosome	metabolic process; cell organization and biogenesis; transport; response to stimulus		6730	1.00815	53	10.7762	1.02958	53	12.135	1.01421	53	8.18383	0.992884	53	9.44721	1.00718	53	9.05845	0.9837	53	10.9634	0.967676	53	8.87774	1.04598	53	13.4456	1.01173	53	15.2756	627	70.6856	8.55811
P28838	Cytosol aminopeptidase OS=Homo sapiens GN=LAP3 PE=1 SV=3 - [AMPL_HUMAN]	2358.99	53.76	1	21	21	63	metal ion binding; catalytic activity	nucleus; cytoplasm; mitochondrion	metabolic process	Pf00883; Pf02789	51056	0.975818	57	7.92922	0.87597	57	13.2562	0.940144	57	10.7671	0.9704	57	10.0828	0.826043	57	13.2655	0.939636	57	9.77116	0.911502	57	16.054	0.939491	57	12.683	0.976458	57	11.1647	519	56.1308	7.92822
P61158	Actin-related protein 3 OS=Homo sapiens GN=ACTR3 PE=1 SV=3 - [ARP3_HUMAN]	2357.96	51.91	1	12	16	62	nucleotide binding; protein binding; structural molecule activity	membrane; cytoplasm; cytosol; cytoskeleton	cellular component movement; cell organization and biogenesis; regulation of biological process; response to stimulus; cell division; defense response	Pf00022	10096	0.974983	44	11.6522	1.00245	44	15.1099	0.975519	44	17.4415	0.955018	44	9.11083	0.987896	44	20.1171	0.99172	44	9.46079	0.996114	44	7.50682	0.99876	44	17.5778	0.965056	44	17.5422	418	47.341	5.88428
P04843	Dolichyl-diphosphooligosaccharide--protein glycosyltransferase subunit 1 OS=Homo sapiens GN=RPN1 PE=1 SV=1 - [RPN1_HUMAN]	2356.84	51.73	1	28	29	70	catalytic activity; protein binding; RNA binding	endoplasmic reticulum; membrane	metabolic process; cell organization and biogenesis; transport	Pf04597	6184	1.01042	68	8.03489	1.05637	68	11.306	1.00066	68	12.9876	0.988713	68	12.3381	1.02458	68	14.1185	0.943336	68	12.8778	0.961318	68	12.6232	0.998299	68	14.0431	0.960833	68	14.921	607	68.5268	6.37939
P22234	Multifunctional protein ADE2 OS=Homo sapiens GN=PAICS PE=1 SV=3 - [PUR6_HUMAN]	2355.69	54.59	1	21	21	63	nucleotide binding; catalytic activity; protein binding	cytosol; membrane	metabolic process	Pf00731; Pf01259	10606	0.983705	61	9.83373	1.07452	61	12.589	0.92229	61	13.254	0.991295	61	7.11166	1.05553	61	9.55057	0.929652	61	7.94106	0.977241	61	10.3638	1.00554	61	12.0962	0.967142	61	12.3827	425	47.0491	7.2251
P12235	ADP/ATP translocase 1 OS=Homo sapiens GN=SLC25A4 PE=1 SV=4 - [ADT1_HUMAN]	2355.36	49.33	2	3	14	61	transporter activity; protein binding	nucleus; mitochondrion; membrane	cell organization and biogenesis; metabolic process; transport; regulation of biological process	Pf00153	291	0.975602	4	8.40937	0.942672	4	6.99704	1.01533	4	2.05607	1.04464	4	3.89716	0.922289	4	11.7172	0.882541	4	6.88982	0.934269	4	10.6488	0.990515	4	9.34999	1.00008	4	9.32062	298	33.0432	9.75928
P78344	Eukaryotic translation initiation factor 4 gamma 2 OS=Homo sapiens GN=EIF4G2 PE=1 SV=1 - [IF4G2_HUMAN]	2353.45	44.32	8	35	36	67	DNA binding; RNA binding; protein binding	cytosol; membrane	metabolic process; regulation of biological process; cell death; response to stimulus	Pf02020; Pf02847; Pf02854	1982	0.98669	58	10.8818	0.932748	58	16.81	1.02622	58	8.62991	0.974074	58	9.8364	0.933388	58	11.2034	1.03985	58	9.48064	1.00597	58	7.10643	1.06334	58	11.1239	0.996554	58	14.1362	907	102.297	7.13721
Q8N1F7	Nuclear pore complex protein Nup93 OS=Homo sapiens GN=NUP93 PE=1 SV=2 - [NUP93_HUMAN]	2344	42.25	1	31	31	65	structural molecule activity	nucleus; membrane	regulation of biological process; metabolic process; transport; cell organization and biogenesis; response to stimulus	Pf04097	9688	1.00121	64	6.98244	1.01928	64	8.41829	0.997675	64	10.1559	1.00064	64	8.90404	1.01445	64	9.40569	0.994251	64	10.5776	1.00253	64	12.6353	1.00081	64	13.7858	0.993713	64	14.4546	819	93.4296	5.71924
P14868	Aspartate--tRNA ligase, cytoplasmic OS=Homo sapiens GN=DARS PE=1 SV=2 - [SYDC_HUMAN]	2343.28	53.29	1	24	24	61	nucleotide binding; catalytic activity; protein binding; RNA binding	cytoplasm; cytosol; membrane	metabolic process; cell organization and biogenesis	Pf00152; Pf01336	1615	1.08911	60	8.34063	1.13745	60	10.5346	1.02733	60	11.3287	1.07867	60	8.82263	1.10566	60	8.05893	0.980075	60	9.51826	1.03171	60	10.4524	1.10266	60	13.4913	1.07846	60	8.96375	501	57.1	6.55127
Q9Y520	Protein PRRC2C OS=Homo sapiens GN=PRRC2C PE=1 SV=4 - [PRC2C_HUMAN]	2343.14	17.44	1	42	43	66	protein binding; RNA binding	membrane	cell differentiation	Pf07001	23215	0.991478	61	8.13115	0.952043	61	11.6646	0.941793	61	13.6266	0.946823	61	7.82345	0.936729	61	12.4985	1.00417	61	10.9549	0.99382	61	13.6827	0.917126	61	12.8677	0.906838	61	13.3614	2896	316.718	9.12939
Q27J81	Inverted formin-2 OS=Homo sapiens GN=INF2 PE=1 SV=2 - [INF2_HUMAN]	2342.83	30.42	1	24	25	50	protein binding	nucleus; cytoplasm; endoplasmic reticulum	cell death; cell organization and biogenesis; regulation of biological process	Pf02181; Pf06367; Pf06371	64423	0.985919	46	12.2464	0.96389	46	19.8821	0.939768	46	14.3024	0.978743	46	14.471	0.955026	46	15.1853	1.05355	46	11.1906	0.977367	46	10.7469	0.941573	46	14.603	0.960587	46	16.5305	1249	135.54	5.37646
Q15019	Septin-2 OS=Homo sapiens GN=SEPT2 PE=1 SV=1 - [SEPT2_HUMAN]	2339.04	67.87	1	18	18	72	nucleotide binding; protein binding; enzyme regulator activity; structural molecule activity	chromosome; nucleus; cytoplasm; cytoskeleton; membrane; cell surface	regulation of biological process; cell organization and biogenesis; response to stimulus; cell division	Pf00071; Pf00735; Pf01926	4735	1.00275	52	9.65828	1.0766	52	10.109	1.02853	52	12.2212	1.01026	52	9.05437	1.07677	52	8.53739	1.02255	52	8.18606	0.978529	52	12.5065	1.0073	52	15.1187	1.00496	52	9.60539	361	41.4613	6.59521
P62333	26S protease regulatory subunit 10B OS=Homo sapiens GN=PSMC6 PE=1 SV=1 - [PRS10_HUMAN]	2335.72	59.13	6	18	19	64	nucleotide binding; RNA binding; catalytic activity; protein binding	proteasome; nucleus; cytoplasm; cytosol; membrane	metabolic process; regulation of biological process; response to stimulus; cell death; defense response	Pf00004; Pf00910; Pf01078; Pf05496; Pf07724; Pf07726; Pf07728; Pf13191; Pf13207; Pf13401	5706	1.02002	61	10.2504	1.00406	61	12.7234	0.992998	61	10.9937	0.990172	61	12.6368	0.98671	61	15.6676	0.981981	61	9.7045	0.971111	61	12.404	1.02519	61	12.372	1.04013	61	15.4667	389	44.1451	7.48877
Q9UBB4	Ataxin-10 OS=Homo sapiens GN=ATXN10 PE=1 SV=1 - [ATX10_HUMAN]	2332.43	47.79	1	21	22	70	protein binding	cytoplasm; cytosol; membrane	cell death; cell organization and biogenesis	Pf09759	25814	0.972862	64	11.5457	0.914544	64	14.7524	0.938716	64	10.1137	0.966912	64	11.0978	0.885585	64	13.6818	0.982297	64	9.99428	0.943112	64	11.1761	1.00966	64	11.2285	0.973069	64	10.7857	475	53.4548	5.24951
Q92900	Regulator of nonsense transcripts 1 OS=Homo sapiens GN=UPF1 PE=1 SV=2 - [RENT1_HUMAN]	2325.32	39.95	1	34	34	58	nucleotide binding; DNA binding; RNA binding; catalytic activity; protein binding; metal ion binding	chromosome; nucleus; cytoplasm; cytosol; spliceosomal complex	metabolic process; response to stimulus; transport; regulation of biological process; cell organization and biogenesis	Pf04851; Pf09416; Pf13086; Pf13087; Pf13245; Pf13604	5976	1.01385	58	10.2796	1.00075	58	17.5024	1.018	58	11.346	0.981897	58	10.4666	1.02992	58	12.5409	1.0564	58	11.7485	0.994533	58	12.2668	1.05572	58	13.7535	1.00926	58	17.0444	1129	124.267	6.60986
P30464	HLA class I histocompatibility antigen, B-15 alpha chain OS=Homo sapiens GN=HLA-B PE=1 SV=2 - [1B15_HUMAN]	2325.28	42.82	14	1	12	47	protein binding; receptor activity; signal transducer activity	membrane; endoplasmic reticulum; Golgi; cell surface	regulation of biological process; defense response; response to stimulus	Pf00129; Pf07654	3106	1.04644	2	13.1913	0.91667	2	9.87971	0.912959	2	10.8631	1.01173	2	6.00651	0.951621	2	14.82	1.01873	2	14.9981	0.972058	2	7.00177	1.13478	2	6.18834	1.16446	2	18.901	362	40.363	6.30322
P42858	Huntingtin OS=Homo sapiens GN=HTT PE=1 SV=2 - [HD_HUMAN]	2324.22	14.99	1	34	34	54	protein binding; transporter activity	nucleus; cytoplasm; mitochondrion; endosome; vacuole; endoplasmic reticulum; Golgi; cytosol; membrane	metabolic process; cell organization and biogenesis; transport; cell death; response to stimulus; regulation of biological process; cellular component movement; cell differentiation	Pf12372	3064	1.02106	54	10.0726	1.05021	54	12.7963	0.988701	54	12.5429	1.05438	54	9.40106	1.02955	54	10.7458	1.01873	54	11.7691	1.00206	54	8.56639	0.954222	54	10.7897	0.971204	54	8.51515	3142	347.383	6.20166
Q8N1G4	Leucine-rich repeat-containing protein 47 OS=Homo sapiens GN=LRRC47 PE=1 SV=1 - [LRC47_HUMAN]	2298.15	55.23	1	24	24	58	RNA binding; catalytic activity; protein binding		metabolic process	Pf03483; Pf12799; Pf13855	57470	0.996018	41	14.1481	0.983472	41	22.9295	0.97931	41	18.0092	0.974216	41	14.2143	0.962249	41	17.4952	0.978515	41	13.8892	0.994097	41	20.2285	1.02701	41	17.2151	1.00674	41	15.8873	583	63.4337	8.27979
Q02388	Collagen alpha-1(VII) chain OS=Homo sapiens GN=COL7A1 PE=1 SV=2 - [CO7A1_HUMAN]	2292.22	18.31	1	39	39	64	enzyme regulator activity; protein binding	extracellular; organelle lumen	regulation of biological process; cell organization and biogenesis; metabolic process; cell differentiation	Pf00014; Pf00041; Pf00092; Pf01391; Pf13519	1294	1.01904	61	9.41341	1.47998	61	33.6865	1.1694	61	11.5008	1.11347	61	10.6968	1.48223	61	24.798	1.0147	61	11.8821	1.08767	61	14.1979	1.30583	61	17.3614	1.05325	61	12.1265	2944	295.041	6.26514
Q12769	Nuclear pore complex protein Nup160 OS=Homo sapiens GN=NUP160 PE=1 SV=3 - [NU160_HUMAN]	2288.79	26.25	1	28	28	60	transporter activity; protein binding	chromosome; nucleus; cytosol	metabolic process; transport; cell organization and biogenesis; regulation of biological process; response to stimulus	Pf11715	23279	0.957789	60	8.94637	0.922132	60	17.0577	0.949201	60	13.4107	0.95873	60	8.79226	0.945098	60	11.828	0.980043	60	10.8074	0.969852	60	16.4622	0.955823	60	10.6451	0.939453	60	12.536	1436	162.017	5.50342
P40121	Macrophage-capping protein OS=Homo sapiens GN=CAPG PE=1 SV=2 - [CAPG_HUMAN]	2284.33	50	1	14	14	70	protein binding	nucleus; cytoplasm; membrane	cell organization and biogenesis; regulation of biological process	Pf00626	822	1.00746	49	9.31339	1.07387	49	12.1092	1.0387	49	9.31342	0.960745	49	9.74186	1.11751	49	11.3365	1.03542	49	9.8665	1.0277	49	15.5536	1.04783	49	12.5126	1.01497	49	17.2889	348	38.4745	6.18896
P29692	Elongation factor 1-delta OS=Homo sapiens GN=EEF1D PE=1 SV=5 - [EF1D_HUMAN]	2272.72	55.87	1	13	15	62	DNA binding; RNA binding; signal transducer activity; protein binding	nucleus; cytoplasm; endoplasmic reticulum; cytosol	metabolic process; regulation of biological process; response to stimulus	Pf00736; Pf10587	1936	1.00734	56	8.55316	0.987988	56	12.7143	1.01579	56	12.0007	1.00597	56	10.4142	0.959485	56	13.0557	1.00009	56	10.7729	1.00595	56	12.9871	1.07022	56	9.35622	1.02511	56	8.72393	281	31.1028	5.0083
Q92878	DNA repair protein RAD50 OS=Homo sapiens GN=RAD50 PE=1 SV=1 - [RAD50_HUMAN]	2268.66	36.2	1	44	44	70	catalytic activity; nucleotide binding; DNA binding; structural molecule activity; protein binding; metal ion binding	nucleus; chromosome; membrane	regulation of biological process; cell organization and biogenesis; metabolic process; response to stimulus	Pf02463; Pf04423; Pf13304; Pf13476; Pf13514; Pf13555; Pf13558	10111	0.975108	69	8.26571	0.99805	69	10.6418	0.94094	69	9.44839	0.992704	70	8.23591	0.952423	70	9.33857	0.935584	70	9.67498	0.9322	70	9.51711	0.911548	69	13.4077	0.962798	70	10.9653	1312	153.797	6.88818
P56192	Methionine--tRNA ligase, cytoplasmic OS=Homo sapiens GN=MARS PE=1 SV=2 - [SYMC_HUMAN]	2259.51	44.33	7	30	31	63	RNA binding; nucleotide binding; catalytic activity	cytoplasm; mitochondrion; cytosol; membrane	metabolic process	Pf00043; Pf00133; Pf00458; Pf09334; Pf10978; Pf13409; Pf13410; Pf14497	4141	0.959612	58	7.89663	0.965684	58	10.8494	1.02179	58	10.2641	0.97508	58	7.81235	1.00677	58	12.5519	1.02805	58	11.5996	1.00025	58	11.9	1.10899	58	9.87384	0.981051	58	12.3533	900	101.052	6.16357
P52948	Nuclear pore complex protein Nup98-Nup96 OS=Homo sapiens GN=NUP98 PE=1 SV=4 - [NUP98_HUMAN]	2259.09	23.06	2	32	33	59	transporter activity; protein binding; structural molecule activity	chromosome; nucleus; cytosol; membrane	cell organization and biogenesis; metabolic process; transport; regulation of biological process; response to stimulus	Pf04096; Pf12110; Pf13634	4928	0.981228	57	6.86013	1.01315	57	8.08448	0.982144	57	11.4178	0.994057	57	7.08812	0.974364	57	13.1888	1.00699	57	8.48752	0.979421	57	8.97749	0.957251	57	12.1375	0.932052	57	13.42	1817	197.457	6.40479
P54727	UV excision repair protein RAD23 homolog B OS=Homo sapiens GN=RAD23B PE=1 SV=1 - [RD23B_HUMAN]	2256.08	41.56	1	12	15	62	DNA binding; protein binding	proteasome; nucleus; cytoplasm	cell organization and biogenesis; metabolic process; response to stimulus; regulation of biological process	Pf00240; Pf00627; Pf09280; Pf11976; Pf13881	5887	1.00394	48	11.1552	1.07656	48	13.1016	0.970085	48	14.8183	1.04038	48	15.6352	1.03339	48	12.3397	0.967554	48	16.8112	0.963577	48	15.5561	0.97274	48	14.6418	0.989648	48	15.917	409	43.1446	4.84326
O60841	Eukaryotic translation initiation factor 5B OS=Homo sapiens GN=EIF5B PE=1 SV=4 - [IF2P_HUMAN]	2256	30.98	1	38	39	71	nucleotide binding; RNA binding; catalytic activity; protein binding	nucleus; cytoplasm; cytosol	metabolic process; regulation of biological process	Pf00009; Pf01926; Pf03144; Pf11987; Pf14578	9669	0.906515	70	13.9818	0.89366	70	13.9708	0.976168	70	9.6907	0.929061	70	10.0942	0.995798	70	10.7569	0.991703	70	11.6609	0.985735	70	10.6672	0.972906	70	14.4594	0.908049	70	15.1829	1220	138.742	5.49072
Q9H583	HEAT repeat-containing protein 1 OS=Homo sapiens GN=HEATR1 PE=1 SV=3 - [HEAT1_HUMAN]	2254.5	19.96	1	35	36	64	protein binding; RNA binding	nucleus; mitochondrion; membrane	metabolic process; regulation of biological process	Pf08146; Pf12397	55127	0.991573	60	7.38396	0.999197	60	11.9591	0.970449	60	14.0679	0.98313	60	8.94412	0.942869	60	7.8018	0.986928	60	9.32591	0.958725	60	12.4727	1.02648	60	9.23141	0.961141	60	9.68364	2144	242.215	6.53662
Q9Y281	Cofilin-2 OS=Homo sapiens GN=CFL2 PE=1 SV=1 - [COF2_HUMAN]	2251.1	58.43	1	5	8	56	protein binding	nucleus; cytoplasm; cytoskeleton	cell organization and biogenesis; regulation of biological process; cellular homeostasis	Pf00241	1073	0.973714	22	8.7314	0.979321	22	8.05027	0.952985	22	5.9595	0.945925	22	5.72385	1.02719	22	5.06673	0.933881	22	8.60875	0.944266	22	11.914	0.9767	22	4.16679	0.967363	22	24.3463	166	18.7249	7.88428
Q15075	Early endosome antigen 1 OS=Homo sapiens GN=EEA1 PE=1 SV=2 - [EEA1_HUMAN]	2249.06	37.85	1	48	48	72	catalytic activity; motor activity; protein binding; metal ion binding	cytoplasm; endosome; cytosol; membrane	transport; cell organization and biogenesis	Pf01363; Pf01496; Pf01576; Pf04156; Pf05478; Pf09726; Pf10498; Pf12128; Pf13166	8411	1.00397	70	9.28408	1.06205	70	10.5665	1.03178	70	11.01	0.985684	70	7.31272	1.07898	70	8.32076	1.01023	70	9.8501	1.00156	70	8.06588	1.01961	70	7.65472	1.0062	70	14.4804	1411	162.367	5.68115
Q9BTC0	Death-inducer obliterator 1 OS=Homo sapiens GN=DIDO1 PE=1 SV=5 - [DIDO1_HUMAN]	2247.1	24.15	1	35	35	56	protein binding; metal ion binding; RNA binding	nucleus; cytoplasm; cytoskeleton	metabolic process; cell death; regulation of biological process; response to stimulus	Pf00628; Pf07500; Pf07744; Pf09770	11083	1.00959	55	9.72352	1.08274	55	10.0523	0.988856	55	9.46112	1.01368	55	8.14551	1.04474	55	6.45216	1.00271	55	9.34792	0.961956	55	8.29855	0.950707	55	13.2546	1.0014	55	12.6883	2240	243.723	7.88428
Q92499	ATP-dependent RNA helicase DDX1 OS=Homo sapiens GN=DDX1 PE=1 SV=2 - [DDX1_HUMAN]	2239.94	45.81	1	30	32	63	nucleotide binding; DNA binding; RNA binding; catalytic activity; protein binding	nucleus; cytoplasm; membrane	cell organization and biogenesis; metabolic process; response to stimulus; regulation of biological process; development	Pf00270; Pf00271; Pf00622	1653	0.997772	60	8.45992	0.966717	60	10.1392	0.886303	60	15.2	0.992813	60	11.8316	0.899479	60	13.934	0.915304	60	13.0335	0.889696	60	8.09593	0.924454	60	12.5376	0.965789	60	10.6776	740	82.3798	7.2251
P32004	Neural cell adhesion molecule L1 OS=Homo sapiens GN=L1CAM PE=1 SV=2 - [L1CAM_HUMAN]	2237.34	25.62	4	26	28	54	protein binding	membrane; cell surface	response to stimulus; regulation of biological process; development; cellular component movement; coagulation; cell death; cell differentiation; cell organization and biogenesis	Pf00041; Pf00047; Pf07679; Pf07686; Pf13882; Pf13895; Pf13927	3897	1.0194	51	10.0417	1.25363	51	13.4585	1.004	51	15.3957	1.0359	51	12.1241	1.17	51	9.62064	0.958205	51	10.664	0.96618	51	11.9877	0.977853	51	11.8836	0.946455	51	18.1177	1257	139.915	6.23975
O75691	Small subunit processome component 20 homolog OS=Homo sapiens GN=UTP20 PE=1 SV=3 - [UTP20_HUMAN]	2237.16	18.1	1	47	47	65	protein binding; RNA binding	nucleus; cytoplasm	metabolic process; regulation of biological process	Pf07539	27340	0.989618	63	8.7032	1.06536	63	12.0091	0.900944	63	9.16525	0.990375	63	8.43635	0.970603	63	10.8336	0.99437	63	7.27969	0.939903	63	8.8512	0.938265	63	13.198	0.934522	63	12.5996	2785	318.182	7.38623
Q9Y224	UPF0568 protein C14orf166 OS=Homo sapiens GN=C14orf166 PE=1 SV=1 - [CN166_HUMAN]	2237.03	59.43	1	12	12	50	protein binding; RNA binding	nucleus; cytoplasm; cytosol; cytoskeleton	metabolic process; regulation of biological process; transport	Pf10036	51637	0.994946	49	12.8613	1.08318	49	11.9117	0.998447	49	16.4769	1.0468	49	16.3443	1.00422	49	19.4627	0.957898	49	16.2316	0.983	49	19.5946	1.01889	49	19.8155	1.0374	49	17.8911	244	28.0507	6.65381
O43290	U4/U6.U5 tri-snRNP-associated protein 1 OS=Homo sapiens GN=SART1 PE=1 SV=1 - [SNUT1_HUMAN]	2236.63	42.88	4	28	29	52	protein binding; RNA binding	nucleus; spliceosomal complex; cytoplasm; Golgi; cytosol	cell organization and biogenesis; metabolic process; regulation of biological process; response to stimulus	Pf03343	9092	0.966912	49	8.29891	0.926791	49	11.6559	0.941276	49	15.9804	0.981846	49	10.3447	0.993514	49	9.71419	0.967032	49	8.5731	0.980896	49	11.133	0.945012	49	11.5286	0.981413	49	11.4677	800	90.2003	6.12549
O00116	Alkyldihydroxyacetonephosphate synthase, peroxisomal OS=Homo sapiens GN=AGPS PE=1 SV=1 - [ADAS_HUMAN]	2235.38	45.44	1	24	24	53	catalytic activity; protein binding; nucleotide binding	mitochondrion; membrane; organelle lumen	metabolic process; response to stimulus	Pf01565; Pf02913	8540	1.02687	53	10.4417	0.875756	53	21.6661	0.929091	53	17.6634	1.00601	53	9.96998	0.828704	53	20.4521	0.846168	53	12.9739	0.846428	53	17.8966	0.934059	53	11.9174	1.00116	53	12.203	658	72.8658	7.34229
P20908	Collagen alpha-1(V) chain OS=Homo sapiens GN=COL5A1 PE=1 SV=3 - [CO5A1_HUMAN]	2233.73	20.4	4	25	25	71	protein binding; structural molecule activity; metal ion binding	extracellular; organelle lumen	cellular component movement; cell organization and biogenesis; metabolic process; regulation of biological process	Pf01391; Pf01410; Pf02210; Pf13385	1289	1.14439	52	13.6263	2.18787	52	49.4553	1.22243	52	13.832	1.11477	52	12.8924	2.25942	52	48.0118	1.19928	52	14.2649	1.34682	52	16.6717	1.36333	52	32.227	1.05424	52	15.1423	1838	183.447	5.05908
O43719	HIV Tat-specific factor 1 OS=Homo sapiens GN=HTATSF1 PE=1 SV=1 - [HTSF1_HUMAN]	2232.54	43.58	4	25	26	59	nucleotide binding; RNA binding	nucleus	metabolic process; regulation of biological process	Pf00076; Pf13893; Pf14259	27336	0.976446	51	10.6648	0.995548	51	15.1621	0.896928	51	14.5395	0.975721	51	8.48323	0.940534	51	14.0793	0.954209	51	10.1733	0.96818	51	11.779	0.841126	51	21.0582	0.950001	51	14.3678	755	85.8006	4.39893
P60228	Eukaryotic translation initiation factor 3 subunit E OS=Homo sapiens GN=EIF3E PE=1 SV=1 - [EIF3E_HUMAN]	2225.38	54.16	1	22	22	62	RNA binding; protein binding	chromosome; nucleus; cytoplasm; cytosol; membrane	metabolic process; cell organization and biogenesis; regulation of biological process	Pf01399; Pf09440	3646	1.0026	54	9.55115	0.971431	54	10.5429	1.02258	54	13.7147	0.98894	54	8.45518	0.996957	54	12.3917	1.00504	54	13.2975	1.01758	54	14.1691	1.02565	54	10.4007	1.03168	54	13.7906	445	52.1874	6.03662
Q14160	Protein scribble homolog OS=Homo sapiens GN=SCRIB PE=1 SV=4 - [SCRIB_HUMAN]	2224.29	30.43	1	33	34	52	protein binding	cytoplasm; membrane	regulation of biological process; development; cell proliferation; cellular component movement; cell differentiation; response to stimulus; transport; cell organization and biogenesis; cell death	Pf00595; Pf12799; Pf13180; Pf13855; Pf14580	23513	1.01666	48	12.3367	1.02667	48	12.1451	0.95386	48	10.2659	1.02323	48	11.7651	0.983999	48	9.96135	0.960736	48	11.9778	1.02485	48	16.787	0.986772	48	15.071	1.00458	48	20.7945	1630	174.778	5.07178
P26358	DNA (cytosine-5)-methyltransferase 1 OS=Homo sapiens GN=DNMT1 PE=1 SV=2 - [DNMT1_HUMAN]	2223.67	29.76	1	39	39	64	DNA binding; RNA binding; catalytic activity; protein binding; metal ion binding; nucleotide binding	nucleus	regulation of biological process; metabolic process; cell organization and biogenesis; response to stimulus	Pf00145; Pf01426; Pf02008; Pf06464; Pf12047	1786	0.97255	64	8.35861	0.906448	64	17.723	0.871478	64	15.9205	0.981115	64	7.58848	0.863611	64	11.1992	0.984553	64	8.68289	0.941194	64	11.2048	0.82778	64	14.3167	0.921764	64	11.6857	1616	183.05	7.75244
O95831	Apoptosis-inducing factor 1, mitochondrial OS=Homo sapiens GN=AIFM1 PE=1 SV=1 - [AIFM1_HUMAN]	2223.61	37.85	1	18	18	55	catalytic activity; DNA binding; protein binding; nucleotide binding	nucleus; cytoplasm; mitochondrion; membrane; cytosol	metabolic process; cell death; regulation of biological process; cell differentiation; cell organization and biogenesis; cellular homeostasis; response to stimulus	Pf00070; Pf07992; Pf14721; Pf14962	9131	0.969933	53	9.26111	0.81725	53	18.0956	0.86732	53	15.6526	0.958309	53	9.31817	0.742051	53	20.3577	0.842211	53	10.4788	0.833173	53	15.7654	0.874388	53	14.3087	0.940512	53	10.4316	613	66.8589	8.95361
P47755	F-actin-capping protein subunit alpha-2 OS=Homo sapiens GN=CAPZA2 PE=1 SV=3 - [CAZA2_HUMAN]	2222.14	66.43	1	11	15	50	protein binding	extracellular; cytoplasm; cytosol; cytoskeleton; membrane	cell organization and biogenesis; cellular component movement; coagulation; defense response; response to stimulus; regulation of biological process	Pf01267	830	0.9774	43	11.2618	1.04651	43	19.856	1.06558	43	12.0892	0.982796	43	12.0046	1.10624	43	9.80119	1.06044	43	12.1486	1.04942	43	11.1427	1.015	43	13.9059	0.969949	43	22.7082	286	32.9286	5.84619
Q9Y263	Phospholipase A-2-activating protein OS=Homo sapiens GN=PLAA PE=1 SV=2 - [PLAP_HUMAN]	2219.94	44.91	1	27	27	47	protein binding; enzyme regulator activity		metabolic process; defense response; response to stimulus; regulation of biological process	Pf00400; Pf08324; Pf09070	9373	0.984692	46	9.51553	0.955871	46	12.9754	1.03078	46	11.5605	0.976623	46	10.2862	1.00724	46	9.41036	1.04834	46	11.6171	0.98299	46	10.4648	1.00033	46	11.9756	0.977551	46	11.4515	795	87.1014	6.3667
O60716	Catenin delta-1 OS=Homo sapiens GN=CTNND1 PE=1 SV=1 - [CTND1_HUMAN]	2219.9	34.09	1	25	25	59	protein binding	nucleus; cytoplasm; cytosol; membrane	metabolic process; regulation of biological process; response to stimulus; cell differentiation; cell organization and biogenesis	Pf00514	1500	1.01525	50	11.9135	1.01093	50	17.2191	0.995421	50	14.2785	0.992902	50	11.102	1.08551	50	13.2962	1.02658	50	13.4328	1.00051	49	10.6487	1.02306	49	16.3421	0.991334	50	14.6535	968	108.103	6.22705
Q8NE71	ATP-binding cassette sub-family F member 1 OS=Homo sapiens GN=ABCF1 PE=1 SV=2 - [ABCF1_HUMAN]	2216.74	30.89	1	23	25	55	nucleotide binding; protein binding; RNA binding; translation regulator activity; catalytic activity	nucleus; cytoplasm; cytosol; ribosome; membrane	metabolic process; defense response; response to stimulus; regulation of biological process; transport	Pf00005; Pf13304	23	0.960158	52	8.71164	1.01224	52	11.9961	0.99207	52	9.17963	0.978099	52	10.1877	0.997737	52	9.83734	0.980401	52	9.15595	0.988786	52	7.73492	0.996629	52	14.0837	1.01471	52	13.567	845	95.8665	6.80029
Q14195	Dihydropyrimidinase-related protein 3 OS=Homo sapiens GN=DPYSL3 PE=1 SV=1 - [DPYL3_HUMAN]	2207.56	47.19	1	17	19	53	catalytic activity; protein binding	cytoplasm; cytosol	metabolic process; cellular component movement; regulation of biological process; response to stimulus; cell organization and biogenesis	Pf01979; Pf04909; Pf13147; Pf13594	1809	1.01467	37	9.80749	1.13685	37	10.7909	1.08042	37	10.3234	1.02565	37	9.7026	1.30735	37	11.2508	1.11261	37	7.13143	1.09595	37	9.9865	1.16913	37	10.2479	1.02444	37	9.80659	570	61.9241	6.49365
P36871	Phosphoglucomutase-1 OS=Homo sapiens GN=PGM1 PE=1 SV=3 - [PGM1_HUMAN]	2204.01	41.81	1	20	20	64	metal ion binding; catalytic activity	cytoplasm; cytosol; cytoskeleton	metabolic process	Pf00408; Pf02878; Pf02879; Pf02880	5236	1.14495	54	6.97711	1.39905	54	12.6693	1.09582	54	8.70161	1.20227	54	10.3567	1.34703	54	12.3217	0.929766	54	9.39468	1.12278	54	7.89527	1.18726	54	8.55204	1.13588	54	10.4833	562	61.4105	6.75635
O75874	Isocitrate dehydrogenase [NADP] cytoplasmic OS=Homo sapiens GN=IDH1 PE=1 SV=2 - [IDHC_HUMAN]	2203.15	50.97	1	17	17	54	metal ion binding; catalytic activity; protein binding; nucleotide binding	cytoplasm; mitochondrion; organelle lumen; cytosol	metabolic process; response to stimulus	Pf00180	3417	0.991726	50	5.91157	0.955982	50	9.91125	1.02369	50	7.68797	0.964116	50	7.54898	1.03446	50	8.40768	1.0052	50	9.07702	0.985503	50	11.4738	1.06496	50	8.12441	1.00147	50	8.44666	414	46.6295	7.00537
P15170	Eukaryotic peptide chain release factor GTP-binding subunit ERF3A OS=Homo sapiens GN=GSPT1 PE=1 SV=1 - [ERF3A_HUMAN]	2202.73	45.89	1	8	19	59	nucleotide binding; RNA binding; catalytic activity; protein binding		metabolic process; cell organization and biogenesis	Pf00009; Pf03143; Pf03144	2935	1.03918	23	6.53549	1.01382	23	13.0827	1.03343	23	6.86856	0.980921	23	9.29151	1.00599	23	12.6094	1.0186	23	6.3056	1.01718	23	8.15785	1.05075	23	12.3673	1.04036	23	10.4264	499	55.7203	5.61768
Q9BWD1	Acetyl-CoA acetyltransferase, cytosolic OS=Homo sapiens GN=ACAT2 PE=1 SV=2 - [THIC_HUMAN]	2200.92	46.35	1	10	10	68	catalytic activity; protein binding	nucleus; cytoplasm; mitochondrion	metabolic process	Pf00108; Pf00109; Pf02803	39	1.06032	37	11.5727	1.19646	37	10.3972	1.12677	37	14.5061	1.04981	37	9.71363	1.28082	37	14.0677	1.09375	37	12.2252	1.04786	37	11.5673	1.04845	37	9.58637	1.07785	37	11.7247	397	41.3244	6.91748
P09884	DNA polymerase alpha catalytic subunit OS=Homo sapiens GN=POLA1 PE=1 SV=2 - [DPOLA_HUMAN]	2194.85	26.13	1	28	29	51	nucleotide binding; DNA binding; catalytic activity; protein binding; metal ion binding	chromosome; nucleus; cytoplasm	regulation of biological process; cell organization and biogenesis; metabolic process; response to stimulus; cell proliferation; cellular homeostasis	Pf00136; Pf03104; Pf08996; Pf12254	5422	1.00005	43	9.09085	1.06042	43	9.59896	0.944523	43	10.107	1.01618	43	10.5177	0.997611	43	11.0916	0.972373	43	9.58845	0.959981	43	13.704	0.895167	43	10.5142	1.00561	43	13.5612	1462	165.807	5.84619
O00267	Transcription elongation factor SPT5 OS=Homo sapiens GN=SUPT5H PE=1 SV=1 - [SPT5H_HUMAN]	2194.04	30.54	1	27	27	50	protein binding; RNA binding	nucleus	regulation of biological process; cell organization and biogenesis; metabolic process; development; response to stimulus	Pf00467; Pf03439; Pf04731; Pf07223; Pf11029; Pf11942; Pf12815	6829	1.00339	50	8.08887	0.995278	50	8.44213	1.07122	50	11.9339	1.00453	50	9.03099	1.02444	50	8.24643	1.01205	50	9.06094	1.03004	50	11.1575	1.00999	50	8.59048	1.04009	50	8.63997	1087	120.925	5.05908
P04899	Guanine nucleotide-binding protein G(i) subunit alpha-2 OS=Homo sapiens GN=GNAI2 PE=1 SV=3 - [GNAI2_HUMAN]	2188.22	49.86	4	10	14	48	nucleotide binding; protein binding; catalytic activity; signal transducer activity; metal ion binding	nucleus; cytoplasm; cytosol; cytoskeleton; membrane	regulation of biological process; response to stimulus; metabolic process; cell communication; coagulation; cell proliferation; cell division	Pf00025; Pf00503	2771	1.0316	35	7.61496	1.08145	35	13.1832	1.0673	35	11.3755	1.03978	35	9.53984	1.11123	35	14.8986	1.01668	35	11.8008	1.05521	35	11.2231	1.05821	35	12.254	1.06715	35	13.8822	355	40.4251	5.5415
P05141	ADP/ATP translocase 2 OS=Homo sapiens GN=SLC25A5 PE=1 SV=7 - [ADT2_HUMAN]	2184	45.64	2	6	16	72	transporter activity; protein binding; RNA binding	nucleus; mitochondrion; membrane	metabolic process; transport; regulation of biological process	Pf00153	292	0.892303	26	7.95529	0.652761	26	22.8129	0.884689	26	13.5964	0.903747	26	10.2723	0.703975	26	26.8194	0.951973	26	12.2533	0.887061	26	12.851	0.840339	26	9.42199	0.9084	26	13.4221	298	32.8312	9.68604
P39748	Flap endonuclease 1 OS=Homo sapiens GN=FEN1 PE=1 SV=1 - [FEN1_HUMAN]	2182.75	40.79	1	13	13	59	metal ion binding; DNA binding; catalytic activity; protein binding	nucleus; mitochondrion; membrane	cell organization and biogenesis; metabolic process; response to stimulus; cellular homeostasis; regulation of biological process	Pf00752; Pf00867; Pf01367	2237	1.00942	52	10.688	1.08227	52	12.3076	0.952945	52	12.8351	0.993635	52	6.50066	1.03125	52	13.2119	1.0007	52	8.05103	0.981448	52	13.1657	0.93833	52	13.6225	0.997197	52	8.82704	380	42.5661	8.6167
Q6UB35	Monofunctional C1-tetrahydrofolate synthase, mitochondrial OS=Homo sapiens GN=MTHFD1L PE=1 SV=1 - [C1TM_HUMAN]	2182.19	39.98	1	29	30	55	nucleotide binding; catalytic activity; protein binding	mitochondrion; cytosol; membrane	metabolic process	Pf00763; Pf01268; Pf02882	25902	0.939871	54	10.4757	0.825129	54	14.6744	0.938713	54	9.97661	0.919687	54	7.83547	0.754943	54	14.927	0.929013	54	9.76261	0.891553	54	10.8692	0.908981	54	12.4347	0.919615	54	14.8998	978	105.724	8.06006
Q02241	Kinesin-like protein KIF23 OS=Homo sapiens GN=KIF23 PE=1 SV=3 - [KIF23_HUMAN]	2181.48	30.73	1	21	21	48	nucleotide binding; catalytic activity; motor activity; protein binding	nucleus; cytoplasm; cytosol; cytoskeleton	cellular component movement; cell organization and biogenesis; coagulation; metabolic process; regulation of biological process; cell division	Pf00225; Pf02463; Pf03938; Pf05852; Pf11559; Pf12329; Pf15294	9493	0.959297	48	9.09815	0.892733	48	9.40345	1.06762	48	9.69719	0.932695	48	8.73602	0.994402	48	10.949	0.979132	48	9.8372	0.948363	48	9.50143	0.90985	48	11.1744	0.998104	48	10.1677	960	109.99	8.51416
P51532	Transcription activator BRG1 OS=Homo sapiens GN=SMARCA4 PE=1 SV=2 - [SMCA4_HUMAN]	2180.39	23.68	1	21	35	62	nucleotide binding; DNA binding; protein binding; catalytic activity	nucleus; membrane	regulation of biological process; cell organization and biogenesis; cell differentiation; metabolic process	Pf00176; Pf00270; Pf00271; Pf00439; Pf07529; Pf07533; Pf08880; Pf11496; Pf14619	6597	1.0247	34	9.65529	1.02622	34	16.0742	0.983474	34	17.961	1.00462	34	11.1946	1.00245	34	10.8285	1.01322	34	10.3106	0.975695	34	12.7293	0.920937	34	19.8554	0.977598	34	16.924	1647	184.53	7.88428
Q6PKG0	La-related protein 1 OS=Homo sapiens GN=LARP1 PE=1 SV=2 - [LARP1_HUMAN]	2176.09	36.13	2	26	30	59	RNA binding; protein binding; translation regulator activity	nucleus; cytoplasm; membrane	metabolic process; cell proliferation; regulation of biological process; response to stimulus	Pf05383	23367	1.01096	40	8.47263	1.00304	40	14.3262	1.04078	40	16.3349	1.00677	40	9.47419	1.04111	40	8.64267	1.06014	40	12.9697	1.05203	40	10.8719	1.0313	40	12.7073	0.993005	40	13.0207	1096	123.434	8.82178
Q14157	Ubiquitin-associated protein 2-like OS=Homo sapiens GN=UBAP2L PE=1 SV=2 - [UBP2L_HUMAN]	2175.36	31.65	1	22	22	49	protein binding; RNA binding			Pf00627; Pf12478; Pf14555	9898	1.02473	47	8.02665	1.03769	47	9.83607	0.88938	47	13.1506	0.99007	47	11.4792	1.03593	47	9.79706	0.990585	47	9.50055	0.960072	47	10.8699	0.928685	47	13.934	0.912556	47	15.4168	1087	114.465	7.10791
O60271	C-Jun-amino-terminal kinase-interacting protein 4 OS=Homo sapiens GN=SPAG9 PE=1 SV=4 - [JIP4_HUMAN]	2174.3	32.4	1	32	32	55	protein binding; structural molecule activity	cytoplasm; cytosol	regulation of biological process; transport; cell differentiation; cell organization and biogenesis	Pf09744	9043	1.01302	55	8.36008	1.01509	55	14.182	1.05118	55	14.1726	1.01415	55	9.99426	1.02079	55	10.7389	0.992922	55	10.3039	1.00593	55	13.1444	1.00797	55	13.3541	1.01403	55	12.1815	1321	146.115	5.14795
P06756	Integrin alpha-V OS=Homo sapiens GN=ITGAV PE=1 SV=2 - [ITAV_HUMAN]	2167.04	36.64	1	30	30	53	receptor activity; protein binding; transporter activity; metal ion binding	membrane; cell surface	regulation of biological process; response to stimulus; cellular component movement; coagulation; cell growth; cell organization and biogenesis; cell differentiation; transport; metabolic process	Pf01839; Pf08441; Pf13517	3685	1.03225	52	9.94542	1.12563	52	14.1987	1.12033	52	9.15652	1.05374	52	10.4319	1.2614	52	10.2158	1.14016	52	8.33122	1.13666	52	13.2119	1.17116	52	10.2945	0.998894	52	11.8446	1048	115.964	5.68115
O00425	Insulin-like growth factor 2 mRNA-binding protein 3 OS=Homo sapiens GN=IGF2BP3 PE=1 SV=2 - [IF2B3_HUMAN]	2167.01	40.24	2	18	20	53	nucleotide binding; RNA binding; protein binding; translation regulator activity	nucleus; cytoplasm; cytosol	metabolic process; regulation of biological process; transport	Pf00013; Pf00076; Pf13014; Pf13893; Pf14259; Pf14611	10643	1.01078	39	9.95421	1.03784	39	7.3421	1.02805	39	8.95223	0.992471	39	11.4026	1.09648	39	10.5602	1.03869	39	6.26559	1.0133	39	8.69562	1.05921	39	10.1514	0.950044	39	11.192	579	63.6656	8.86572
Q9BT78	COP9 signalosome complex subunit 4 OS=Homo sapiens GN=COPS4 PE=1 SV=1 - [CSN4_HUMAN]	2165.5	58.87	3	15	16	48	protein binding	nucleus; cytoplasm	metabolic process	Pf01399	51138	0.999212	44	8.96427	1.00494	44	18.6552	1.00642	44	15.5607	1.0103	44	9.52653	0.973977	44	14.9269	0.997349	44	10.9238	0.973511	44	14.2264	1.02926	44	11.0523	1.02641	44	13.267	406	46.2397	5.8335
P13693	Translationally-controlled tumor protein OS=Homo sapiens GN=TPT1 PE=1 SV=1 - [TCTP_HUMAN]	2164.46	74.42	2	7	7	62	metal ion binding; protein binding; RNA binding	nucleus; cytoplasm; endosome	transport; cellular homeostasis; response to stimulus; regulation of biological process	Pf00838	7178	1.02241	52	6.99772	1.0477	52	8.5317	0.97882	52	9.24414	0.998603	52	8.84574	0.96267	52	9.92845	0.958408	52	6.71639	0.929149	52	10.7601	0.983707	52	7.92704	1.07988	52	7.33584	172	19.5826	4.93213
P55265	Double-stranded RNA-specific adenosine deaminase OS=Homo sapiens GN=ADAR PE=1 SV=4 - [DSRAD_HUMAN]	2163.41	33.36	1	29	30	56	DNA binding; RNA binding; catalytic activity; protein binding; metal ion binding	nucleus; cytoplasm; membrane; spliceosomal complex	cell differentiation; metabolic process; transport; response to stimulus; regulation of biological process; cell organization and biogenesis; defense response	Pf00035; Pf02137; Pf02295	103	0.999791	51	9.38144	1.01559	51	10.8939	0.968262	51	11.6849	1.01432	51	8.22152	0.984251	51	10.7813	1.02407	51	7.96059	1.00013	51	9.78208	1.00596	51	11.566	0.986828	51	14.9693	1226	135.981	8.646
Q96KR1	Zinc finger RNA-binding protein OS=Homo sapiens GN=ZFR PE=1 SV=2 - [ZFR_HUMAN]	2161.04	34.36	1	29	29	51	DNA binding; RNA binding; protein binding; metal ion binding	nucleus; chromosome; cytoplasm	development	Pf07528; Pf12171; Pf12874	51663	0.997786	46	11.6501	0.93297	46	14.4084	0.93928	46	8.45651	0.966093	46	11.0474	0.951651	46	9.21227	1.00839	46	10.9187	0.980176	46	10.122	1.03362	46	11.1958	0.984357	46	14.401	1074	116.939	9.0415
P00491	Purine nucleoside phosphorylase OS=Homo sapiens GN=PNP PE=1 SV=2 - [PNPH_HUMAN]	2155.78	67.47	1	14	14	51	catalytic activity	cytoplasm; cytosol; cytoskeleton	metabolic process; response to stimulus; regulation of biological process; transport	Pf01048	4860	0.989036	49	10.5248	1.01388	49	12.7958	1.04419	49	14.1968	0.99046	49	8.21205	0.99533	49	11.6488	1.04529	49	14.0958	0.976732	49	14.9242	0.991572	49	9.13542	1.0032	49	9.10957	289	32.0972	6.94678
Q9H0A0	N-acetyltransferase 10 OS=Homo sapiens GN=NAT10 PE=1 SV=2 - [NAT10_HUMAN]	2149.98	41.27	1	34	34	60	nucleotide binding; catalytic activity; RNA binding	nucleus; membrane	metabolic process	Pf00583; Pf05127; Pf08351; Pf13508; Pf13718; Pf13725	55226	1.01663	57	9.47386	1.0088	57	9.45755	1.05967	57	14.6418	0.990804	57	7.21587	1.01539	57	7.3187	0.989317	57	8.30437	1.01516	57	7.62547	1.08337	57	11.9061	1.03019	57	9.81401	1025	115.657	8.26514
O14979	Heterogeneous nuclear ribonucleoprotein D-like OS=Homo sapiens GN=HNRNPDL PE=1 SV=3 - [HNRDL_HUMAN]	2146.02	34.76	1	12	14	63	nucleotide binding; DNA binding; RNA binding	nucleus; spliceosomal complex; cytoplasm	metabolic process; regulation of biological process	Pf00076; Pf08777; Pf13893; Pf14259	9987	0.964394	43	8.40226	1.05631	43	11.6728	0.959997	43	10.1436	0.964669	43	7.15213	1.06577	43	8.38139	0.996801	43	10.7172	0.96515	43	8.9094	0.912225	43	9.78955	0.947119	43	9.14483	420	46.4091	9.56885
O95163	Elongator complex protein 1 OS=Homo sapiens GN=IKBKAP PE=1 SV=3 - [ELP1_HUMAN]	2141.48	31.01	1	30	30	52	protein binding; DNA binding; catalytic activity; signal transducer activity; nucleotide binding; enzyme regulator activity	nucleus; cytoplasm	cell organization and biogenesis; metabolic process; regulation of biological process; response to stimulus	Pf04762	8518	0.981296	50	9.66617	0.946089	50	10.6902	0.930261	50	14.452	0.989888	50	6.50236	0.914972	50	8.82572	0.92171	50	8.86006	0.936729	50	9.32775	0.796534	50	11.6413	0.951126	50	8.06644	1332	150.159	5.93506
Q9UNF1	Melanoma-associated antigen D2 OS=Homo sapiens GN=MAGED2 PE=1 SV=2 - [MAGD2_HUMAN]	2139.63	43.4	3	21	21	48		membrane		Pf01454	10916	1.03799	44	10.1924	1.02049	44	12.6784	1.11008	44	12.7648	1.01504	44	11.7379	1.17618	44	11.1555	1.05265	44	8.87661	1.08388	44	10.708	1.00719	44	13.6979	1.02613	44	10.1645	606	64.9144	9.31982
O00232	26S proteasome non-ATPase regulatory subunit 12 OS=Homo sapiens GN=PSMD12 PE=1 SV=3 - [PSD12_HUMAN]	2135.49	46.49	1	20	21	64	protein binding	proteasome; cytosol; membrane	metabolic process; regulation of biological process; response to stimulus; cell death; defense response	Pf01399	5718	0.992266	63	6.75411	1.03382	63	14.6682	1.03083	63	11.2067	1.00921	63	9.90178	1.0382	63	10.6074	0.995627	63	9.03397	1.0308	63	9.47977	1.03833	63	12.3763	1.03387	63	12.9554	456	52.8706	7.6499
P15880	40S ribosomal protein S2 OS=Homo sapiens GN=RPS2 PE=1 SV=2 - [RS2_HUMAN]	2134.85	56.66	1	16	17	71	RNA binding; structural molecule activity; protein binding	nucleus; cytoplasm; cytosol; ribosome; membrane	metabolic process; cell organization and biogenesis; transport; regulation of biological process	Pf00333; Pf03719	6187	1.02237	63	11.7702	0.979446	63	12.8283	1.01775	63	15.1393	0.982053	63	9.6677	0.961901	63	14.577	1.03994	63	9.31981	1.01124	63	9.39997	1.0913	63	8.82568	0.991457	63	13.4578	293	31.3046	10.2427
O60763	General vesicular transport factor p115 OS=Homo sapiens GN=USO1 PE=1 SV=2 - [USO1_HUMAN]	2134.67	40.75	1	31	31	52	nucleotide binding; catalytic activity; protein binding; transporter activity; RNA binding	membrane; cytoplasm; endoplasmic reticulum; Golgi; cytosol	metabolic process; transport; cell organization and biogenesis	Pf02403; Pf04111; Pf04869; Pf04871; Pf13166; Pf13514	8615	1.02345	49	13.3213	1.05283	49	8.54966	1.03906	49	12.775	1.02513	49	8.41574	1.04849	49	9.24557	0.991278	49	9.36436	0.991782	49	7.51915	1.04851	49	7.62293	1.00626	49	13.0644	962	107.828	4.90674
O15260	Surfeit locus protein 4 OS=Homo sapiens GN=SURF4 PE=1 SV=3 - [SURF4_HUMAN]	2134.07	27.51	1	6	6	46	protein binding	membrane; endoplasmic reticulum; Golgi	cell organization and biogenesis; regulation of biological process; transport	Pf02077	6836	1.01197	43	12.8569	0.989765	43	15.8647	1.12134	43	18.2094	1.02615	43	13.7564	1.08735	43	10.6552	1.02338	43	15.1846	1.10425	43	14.1299	1.07927	43	13.8366	1.10374	43	15.0276	269	30.3738	7.78174
Q96QK1	Vacuolar protein sorting-associated protein 35 OS=Homo sapiens GN=VPS35 PE=1 SV=2 - [VPS35_HUMAN]	2132.11	40.45	2	25	25	56	protein binding; transporter activity	cytoplasm; membrane; endosome; cytosol	transport; cell death; regulation of biological process	Pf03635	55737	0.97544	51	11.5714	0.980075	51	15.1928	0.940209	51	12.5074	0.98629	51	8.29115	0.978272	51	10.3528	0.945309	51	9.69724	0.966011	51	9.51044	0.977448	51	14.925	0.929083	51	16.105	796	91.6489	5.49072
P22392	Nucleoside diphosphate kinase B OS=Homo sapiens GN=NME2 PE=1 SV=1 - [NDKB_HUMAN]	2130.22	54.61	2	3	9	71	nucleotide binding; DNA binding; catalytic activity; protein binding; metal ion binding	nucleus; cytoplasm; mitochondrion; cytosol; membrane	regulation of biological process; metabolic process; response to stimulus; transport; cellular homeostasis	Pf00334	4831	1.00993	43	10.7692	1.0004	43	10.2013	1.04619	43	14.4803	1.05392	43	8.36154	1.02194	43	10.2764	0.966636	43	7.04672	0.9237	43	12.3464	1.02793	43	11.3272	1.0598	43	8.80795	152	17.2869	8.41162
P21399	Cytoplasmic aconitate hydratase OS=Homo sapiens GN=ACO1 PE=1 SV=3 - [ACOC_HUMAN]	2128.51	41.17	1	25	25	61	RNA binding; catalytic activity; protein binding; metal ion binding	cytoplasm; mitochondrion; endoplasmic reticulum; Golgi; cytosol	metabolic process; regulation of biological process; cellular homeostasis; response to stimulus; transport	Pf00330; Pf00694	48	1.02413	55	12.1563	1.10606	55	11.0391	1.02549	55	14.4947	1.02557	55	10.8677	1.10334	55	11.5282	1.0244	55	11.9059	1.00276	55	10.8937	1.0483	55	11.0609	1.00499	55	12.1532	889	98.3366	6.68311
Q9BXJ9	N-alpha-acetyltransferase 15, NatA auxiliary subunit OS=Homo sapiens GN=NAA15 PE=1 SV=1 - [NAA15_HUMAN]	2128.29	32.22	1	22	25	69	protein binding; catalytic activity; RNA binding	nucleus; cytoplasm; membrane	metabolic process; regulation of biological process; development; cell differentiation	Pf12569; Pf13414	80155	0.972646	56	8.78954	0.967403	56	12.1325	0.957949	56	9.91212	0.969676	56	8.84883	0.960249	56	9.95455	0.97146	56	7.04947	0.948082	56	9.88622	0.965497	56	11.1014	0.979782	56	9.6484	866	101.208	7.41553
Q15477	Helicase SKI2W OS=Homo sapiens GN=SKIV2L PE=1 SV=3 - [SKIV2_HUMAN]	2124.07	31.86	1	29	29	54	nucleotide binding; RNA binding; catalytic activity	nucleus; cytoplasm	metabolic process	Pf00270; Pf00271; Pf08148; Pf13234	6499	1.02746	52	12.0127	1.01749	52	10.8591	0.988447	52	17.0954	1.03947	52	10.6298	1.0235	52	13.0429	1.01257	52	11.9766	1.00231	52	11.9508	1.02901	52	14.3724	1.00764	52	13.5868	1246	137.668	6.06201
Q96KP4	Cytosolic non-specific dipeptidase OS=Homo sapiens GN=CNDP2 PE=1 SV=2 - [CNDP2_HUMAN]	2123.97	55.79	1	21	21	54	catalytic activity; metal ion binding	cytoplasm; cytosol	metabolic process	Pf01546; Pf07687	55748	0.99012	52	9.70169	0.956048	52	10.6348	0.921702	52	11.8865	0.988539	52	10.5635	0.890394	52	10.468	0.921819	52	11.0212	0.923996	52	9.99992	0.97768	52	8.75167	0.986343	52	10.8469	475	52.8449	5.97314
P04844	Dolichyl-diphosphooligosaccharide--protein glycosyltransferase subunit 2 OS=Homo sapiens GN=RPN2 PE=1 SV=3 - [RPN2_HUMAN]	2119.6	46.12	1	20	20	50	catalytic activity	membrane; nucleus; endoplasmic reticulum	metabolic process; cell organization and biogenesis; transport; response to stimulus	Pf05817	6185	1.04114	49	7.11105	1.01388	49	11.6331	1.07253	49	11.2172	0.998069	49	9.40747	1.08068	49	9.62539	1.02667	49	10.8097	0.997455	49	10.8915	1.08658	49	12.4965	1.01544	49	12.2681	631	69.241	5.69385
Q7Z460	CLIP-associating protein 1 OS=Homo sapiens GN=CLASP1 PE=1 SV=1 - [CLAP1_HUMAN]	2118.81	28.35	1	31	35	55	protein binding	chromosome; cytoplasm; Golgi; cytosol; cytoskeleton; membrane	cell organization and biogenesis; regulation of biological process; response to stimulus; cellular component movement; cell division	Pf02985; Pf12348	23332	1.02978	48	6.11499	1.08891	48	10.2853	1.07983	48	9.22843	1.01764	48	8.00876	1.1465	48	9.84424	1.06141	48	7.66435	1.09156	48	9.05275	1.12326	48	10.8997	1.06052	48	10.3313	1538	169.346	9.02686
P61247	40S ribosomal protein S3a OS=Homo sapiens GN=RPS3A PE=1 SV=2 - [RS3A_HUMAN]	2117.82	56.82	1	16	16	59	RNA binding; structural molecule activity; protein binding	nucleus; cytoplasm; cytosol; ribosome	metabolic process; cell organization and biogenesis; transport; cell differentiation; regulation of biological process	Pf01015	6189	1.01141	56	12.4359	0.999685	56	19.1454	0.981479	56	12.0931	0.968663	56	14.286	0.997535	56	12.6355	0.979568	56	14.5479	0.997876	56	13.4888	1.05509	56	15.6617	0.995937	56	18.1919	264	29.9257	9.72998
P24752	Acetyl-CoA acetyltransferase, mitochondrial OS=Homo sapiens GN=ACAT1 PE=1 SV=1 - [THIL_HUMAN]	2117.51	38.88	1	10	10	43	catalytic activity; protein binding; metal ion binding	mitochondrion; membrane; organelle lumen	metabolic process; response to stimulus; cell organization and biogenesis	Pf00108; Pf00109; Pf02803	38	0.922352	40	9.03307	0.683018	40	19.424	0.865879	40	11.7723	0.905224	40	10.2215	0.657298	40	17.1306	0.910238	40	12.4409	0.867061	40	14.4509	0.783536	40	12.8871	0.917539	40	11.2753	427	45.1706	8.85107
O15031	Plexin-B2 OS=Homo sapiens GN=PLXNB2 PE=1 SV=3 - [PLXB2_HUMAN]	2117.48	26.66	2	37	38	52	receptor activity; enzyme regulator activity; protein binding; signal transducer activity	membrane; cell surface	regulation of biological process; response to stimulus; development; cell proliferation	Pf01403; Pf01437; Pf01833; Pf08337	23654	1.02729	49	4.98733	1.07282	49	9.94522	0.945819	49	10.5786	1.05477	49	7.00387	1.0071	49	9.81082	0.942537	49	10.6534	0.957943	49	10.4144	0.955943	49	11.0168	0.973598	49	9.12453	1838	204.997	6.23975
O76021	Ribosomal L1 domain-containing protein 1 OS=Homo sapiens GN=RSL1D1 PE=1 SV=3 - [RL1D1_HUMAN]	2115.65	43.67	1	22	22	48	RNA binding; structural molecule activity	nucleus; membrane	cell differentiation; metabolic process; regulation of biological process	Pf06030; Pf11797	26156	0.999951	41	12.9214	0.92018	41	12.5733	0.88816	41	13.5953	0.98378	41	9.2468	0.904222	41	8.75091	0.927179	41	9.12826	0.895913	41	9.23396	0.911611	41	10.6481	0.968912	41	10.584	490	54.9389	10.1255
Q12873	Chromodomain-helicase-DNA-binding protein 3 OS=Homo sapiens GN=CHD3 PE=1 SV=3 - [CHD3_HUMAN]	2109.91	19.65	1	23	32	60	nucleotide binding; DNA binding; catalytic activity; protein binding; metal ion binding; RNA binding	nucleus; cytoplasm; cytoskeleton	metabolic process; cell organization and biogenesis; regulation of biological process	Pf00176; Pf00271; Pf00385; Pf00628; Pf06461; Pf06465; Pf08073; Pf08074; Pf13831	1107	1.00156	27	6.61272	1.09382	27	7.53854	0.922361	27	11.1759	0.97833	27	8.47625	1.05327	27	8.502	0.952091	27	8.03176	0.913157	27	10.0872	0.906783	27	13.1318	0.973941	27	15.9427	2000	226.45	7.29834
P16070	CD44 antigen OS=Homo sapiens GN=CD44 PE=1 SV=3 - [CD44_HUMAN]	2108.44	13.61	1	9	9	47	catalytic activity; receptor activity; signal transducer activity; protein binding	cytoplasm; Golgi; membrane; cell surface	response to stimulus; metabolic process; coagulation; regulation of biological process; cell organization and biogenesis; cellular component movement	Pf00193	960	0.964114	39	7.84686	1.0299	39	9.70085	1.074	39	15.5531	0.912973	39	11.2756	1.03055	39	11.6923	0.910065	39	15.0628	0.987114	39	14.0299	0.993123	39	14.0647	1.01641	39	14.5758	742	81.4874	5.32568
Q7L2E3	Putative ATP-dependent RNA helicase DHX30 OS=Homo sapiens GN=DHX30 PE=1 SV=1 - [DHX30_HUMAN]	2106.84	36.68	1	36	36	57	nucleotide binding; RNA binding; catalytic activity; protein binding	nucleus; cytoplasm; mitochondrion	metabolic process	Pf00270; Pf00271; Pf04408; Pf07717	22907	0.953287	53	8.62374	0.696378	53	16.451	0.888125	53	13.5849	0.937396	53	6.95114	0.675044	53	23.7179	0.960328	53	10.8507	0.886982	53	11.8341	0.787602	53	18.7941	0.897001	53	11.6745	1194	133.855	8.77783
P67775	Serine/threonine-protein phosphatase 2A catalytic subunit alpha isoform OS=Homo sapiens GN=PPP2CA PE=1 SV=1 - [PP2AA_HUMAN]	2106.14	68.28	1	2	15	54	catalytic activity; protein binding; metal ion binding	nucleus; chromosome; cytoplasm; mitochondrion; cytosol; cytoskeleton; membrane	metabolic process; regulation of biological process; cell death; cell organization and biogenesis; response to stimulus	Pf00149	5515	0.972851	6	9.53103	0.84675	6	9.70726	0.913482	6	11.1391	0.979893	6	5.20089	0.85202	6	21.1523	0.987066	6	5.65676	0.929947	6	16.5345	0.944062	6	2.20833	0.919325	6	9.41323	309	35.5714	5.5415
P20042	Eukaryotic translation initiation factor 2 subunit 2 OS=Homo sapiens GN=EIF2S2 PE=1 SV=2 - [IF2B_HUMAN]	2102.46	65.47	1	24	25	54	RNA binding; protein binding; metal ion binding	nucleus; cytoplasm; cytosol	cell proliferation; metabolic process; transport	Pf01873; Pf04147	8894	0.998201	50	10.4863	1.05699	50	12.8874	0.993028	50	12.7432	0.976127	50	10.071	1.02372	50	8.41177	0.971677	50	16.318	0.979842	50	12.2922	1.12418	50	9.97849	0.969049	50	14.3848	333	38.3644	5.79541
P28074	Proteasome subunit beta type-5 OS=Homo sapiens GN=PSMB5 PE=1 SV=3 - [PSB5_HUMAN]	2101.76	68.82	1	17	17	50	catalytic activity; protein binding	proteasome; nucleus; cytoplasm; cytosol	metabolic process; regulation of biological process; response to stimulus; cell death; defense response	Pf00227	5693	0.998734	47	11.7385	0.993002	47	8.75719	0.953517	47	16.2318	0.960338	47	9.11398	1.00685	47	12.374	0.96029	47	12.2888	0.960096	47	12.2748	0.998774	47	14.6427	0.991454	47	12.9869	263	28.4622	6.91748
Q08378	Golgin subfamily A member 3 OS=Homo sapiens GN=GOLGA3 PE=1 SV=2 - [GOGA3_HUMAN]	2096.86	35.98	1	43	43	57	catalytic activity; motor activity; transporter activity; protein binding	membrane; nucleus; cytoplasm; Golgi; cytosol	transport; regulation of biological process	Pf00038; Pf01576; Pf02463; Pf04111; Pf05557; Pf07888; Pf10186; Pf12128; Pf12325	2802	1.0053	53	10.5093	1.0242	53	14.4119	1.05434	53	8.50831	1.03816	53	10.7397	1.09148	53	10.6771	1.0661	53	7.99178	1.06454	53	9.22374	1.06533	53	10.4999	1.03452	53	12.2148	1498	167.252	5.43994
P43490	Nicotinamide phosphoribosyltransferase OS=Homo sapiens GN=NAMPT PE=1 SV=1 - [NAMPT_HUMAN]	2096.66	47.25	1	19	19	54	catalytic activity; protein binding	extracellular; nucleus; cytoplasm; cytosol	metabolic process; regulation of biological process; response to stimulus; cell communication	Pf04095	10135	1.06294	47	10.4724	1.30084	47	15.186	1.17035	47	11.6551	1.06981	47	11.2424	1.28959	47	11.1774	1.05404	47	9.38876	1.10345	47	13.2588	1.27055	47	12.6469	1.1344	47	13.4515	491	55.4866	7.15186
Q10567	AP-1 complex subunit beta-1 OS=Homo sapiens GN=AP1B1 PE=1 SV=2 - [AP1B1_HUMAN]	2095.28	34.14	2	16	28	58	transporter activity; protein binding	membrane; Golgi; cytosol	transport; regulation of biological process; cell organization and biogenesis	Pf01602; Pf02883; Pf09066; Pf12717; Pf13646	162	1.01034	27	7.35884	0.989086	27	15.2572	1.00654	27	14.2517	1.01675	27	10.8087	1.02189	27	13.5097	1.03106	27	9.24194	1.01414	27	13.6718	1.01768	27	14.9689	0.974736	27	16.1871	949	104.57	5.05908
P43304	Glycerol-3-phosphate dehydrogenase, mitochondrial OS=Homo sapiens GN=GPD2 PE=1 SV=3 - [GPDM_HUMAN]	2094.88	48.01	1	30	30	56	catalytic activity; metal ion binding	mitochondrion; membrane	metabolic process	Pf00036; Pf00890; Pf01266; Pf03486; Pf07992; Pf12831; Pf13499	2820	0.963428	56	9.09393	0.796786	56	18.266	0.895024	56	15.9861	0.950138	56	8.50414	0.744107	56	24.7627	0.882877	56	9.15044	0.827517	56	11.7306	0.885348	56	15.7902	0.930167	56	14.2868	727	80.8016	7.69385
P20020	Plasma membrane calcium-transporting ATPase 1 OS=Homo sapiens GN=ATP2B1 PE=1 SV=3 - [AT2B1_HUMAN]	2090.72	24.64	2	16	27	49	nucleotide binding; catalytic activity; transporter activity; protein binding; metal ion binding	nucleus; membrane	metabolic process; transport; coagulation	Pf00122; Pf00689; Pf00690; Pf00702; Pf08282; Pf12424; Pf12710; Pf13246	490	0.993986	26	8.65864	1.08511	26	9.28418	1.12433	26	9.69898	1.01071	26	7.97615	1.07067	26	14.6403	1.00381	26	10.0782	1.08104	26	10.9851	1.07786	26	9.69097	1.04346	26	8.50209	1258	138.668	6.03662
P16152	Carbonyl reductase [NADPH] 1 OS=Homo sapiens GN=CBR1 PE=1 SV=3 - [CBR1_HUMAN]	2089.52	73.29	1	14	17	53	nucleotide binding; catalytic activity	cytoplasm; cytosol	metabolic process; cell differentiation	Pf00106; Pf01370; Pf08659; Pf13561	873	1.0104	44	8.23105	1.02598	44	11.7619	1.07211	44	13.2395	1.0023	44	10.5799	1.08603	44	14.096	1.04734	44	8.47961	1.05242	44	9.97283	1.02187	44	11.8411	1.00991	44	8.46386	277	30.3559	8.32373
P54886	Delta-1-pyrroline-5-carboxylate synthase OS=Homo sapiens GN=ALDH18A1 PE=1 SV=2 - [P5CS_HUMAN]	2089.26	50.82	1	32	32	58	nucleotide binding; catalytic activity; protein binding; RNA binding	cytoplasm; mitochondrion; membrane	metabolic process	Pf00171; Pf00696	5832	0.978307	55	9.11244	0.833838	55	12.1441	1.02169	55	12.5339	0.962653	55	10.1178	0.841176	55	11.4023	1.01257	55	11.039	0.965512	55	8.28503	0.953386	55	12.1633	0.967293	55	12.3173	795	87.2475	7.12256
P05386	60S acidic ribosomal protein P1 OS=Homo sapiens GN=RPLP1 PE=1 SV=1 - [RLA1_HUMAN]	2085.96	89.47	1	3	4	55	RNA binding; structural molecule activity; protein binding	cytoplasm; cytosol; ribosome	metabolic process; cell organization and biogenesis; transport	Pf00428	6176	0.974272	39	8.16711	1.05149	39	10.4583	1.02052	38	9.41382	1.00785	39	9.83115	0.96216	39	9.93958	0.944174	39	9.93935	0.948987	38	14.8019	0.997823	39	12.07	1.01705	39	12.4725	114	11.5067	4.32275
P30493	HLA class I histocompatibility antigen, B-55 alpha chain OS=Homo sapiens GN=HLA-B PE=1 SV=1 - [1B55_HUMAN]	2085.87	35.36	2	0	9	40	protein binding; receptor activity; signal transducer activity	membrane; endoplasmic reticulum; Golgi; cell surface	regulation of biological process; defense response; response to stimulus	Pf00129; Pf07654	3106																												362	40.471	5.98584
P11177	Pyruvate dehydrogenase E1 component subunit beta, mitochondrial OS=Homo sapiens GN=PDHB PE=1 SV=3 - [ODPB_HUMAN]	2082.03	55.99	1	14	14	55	catalytic activity; protein binding	nucleus; mitochondrion; organelle lumen	metabolic process; regulation of biological process	Pf02779; Pf02780	5162	0.933257	53	9.50571	0.713593	53	25.4065	0.937741	53	14.119	0.91205	53	13.735	0.727334	53	20.0729	0.954209	53	11.3388	0.886262	53	14.8735	0.816554	53	17.9701	0.950788	53	14.6644	359	39.208	6.65381
Q05682	Caldesmon OS=Homo sapiens GN=CALD1 PE=1 SV=3 - [CALD1_HUMAN]	2080.38	24.21	1	18	19	49	protein binding	cytoplasm; cytosol; cytoskeleton; membrane	cellular component movement; cell organization and biogenesis	Pf02029	800	0.990193	44	9.70682	1.14141	44	12.2503	1.0513	44	11.0087	0.954668	44	13.4942	1.32354	44	8.58553	1.12146	44	8.04867	1.09425	44	7.27397	1.07945	44	14.5032	0.975048	44	21.4457	793	93.1754	5.65576
Q99873	Protein arginine N-methyltransferase 1 OS=Homo sapiens GN=PRMT1 PE=1 SV=2 - [ANM1_HUMAN]	2079.06	56.51	2	19	19	55	catalytic activity; protein binding; RNA binding	nucleus; cytoplasm; cytosol	cell organization and biogenesis; regulation of biological process; metabolic process; response to stimulus	Pf05175; Pf06325; Pf08241; Pf12847; Pf13649; Pf13847	3276	0.985055	54	12.3793	0.949202	54	18.8746	0.931831	54	17.3516	0.998627	54	10.917	0.968093	54	16.3074	1.0121	54	10.1197	0.992405	54	13.0036	0.975179	54	15.0059	0.973207	54	19.39	361	41.4885	5.42725
Q32MZ4	Leucine-rich repeat flightless-interacting protein 1 OS=Homo sapiens GN=LRRFIP1 PE=1 SV=2 - [LRRF1_HUMAN]	2075.62	37.38	1	23	24	52	DNA binding; RNA binding; protein binding	nucleus; cytoplasm; cytosol; cytoskeleton; membrane	metabolic process; regulation of biological process; defense response; response to stimulus	Pf04111; Pf09738; Pf12128; Pf13654	9208	1.00357	47	11.9596	1.18307	47	7.36465	1.00288	47	13.6023	1.01138	47	11.0241	1.19936	47	13.3097	0.984375	47	14.0798	1.06824	47	11.6405	1.06502	47	11.7588	0.978032	47	14.1765	808	89.1987	4.65283
P10155	60 kDa SS-A/Ro ribonucleoprotein OS=Homo sapiens GN=TROVE2 PE=1 SV=2 - [RO60_HUMAN]	2074.43	39.22	1	18	18	57	RNA binding; metal ion binding	nucleus; cytoplasm	metabolic process; regulation of biological process; response to stimulus; cell organization and biogenesis	Pf05731; Pf09967; Pf13519	6738	0.978087	54	9.9433	0.998142	54	13.8286	0.962106	54	13.993	0.989492	54	10.5344	1.00792	54	13.7603	0.986786	54	11.2589	0.993714	54	11.7687	0.959655	54	11.9147	1.00551	54	15.5209	538	60.6312	8.03076
Q7LBC6	Lysine-specific demethylase 3B OS=Homo sapiens GN=KDM3B PE=1 SV=2 - [KDM3B_HUMAN]	2067.12	29.59	1	33	33	49	catalytic activity; protein binding; metal ion binding	nucleus	cell organization and biogenesis; metabolic process; regulation of biological process	Pf02373	51780	1.02891	48	6.33827	1.08824	48	11.0808	0.891704	48	12.7081	1.02861	48	8.2975	1.06267	48	12.0733	0.964594	48	11.9132	0.937281	48	11.674	0.822969	47	16.7349	0.959042	48	11.1581	1761	191.461	7.18115
Q9NSD9	Phenylalanine--tRNA ligase beta subunit OS=Homo sapiens GN=FARSB PE=1 SV=3 - [SYFB_HUMAN]	2065.73	44.31	1	21	22	54	nucleotide binding; metal ion binding; RNA binding; catalytic activity	cytoplasm; cytosol; membrane	metabolic process	Pf03483; Pf03484	10056	0.98001	53	8.48134	0.96408	53	14.3191	0.947817	53	16.5155	0.974944	53	9.11259	0.931322	53	11.4206	0.967385	53	11.2579	0.93812	53	12.4263	0.937084	53	10.7953	0.957182	53	14.5508	589	66.0735	6.84424
P26368	Splicing factor U2AF 65 kDa subunit OS=Homo sapiens GN=U2AF2 PE=1 SV=4 - [U2AF2_HUMAN]	2064.05	37.68	1	13	13	69	nucleotide binding; RNA binding; protein binding	nucleus; spliceosomal complex	metabolic process; transport; regulation of biological process	Pf00076; Pf13893; Pf14259	11338	1.00215	44	11.085	1.03936	44	13.5308	1.07004	44	19.9855	1.03704	44	11.9602	1.04781	44	10.2347	1.05915	44	9.75828	1.0593	44	11.7617	1.03038	44	10.095	0.986925	44	14.9821	475	53.4672	9.08545
P30466	HLA class I histocompatibility antigen, B-18 alpha chain OS=Homo sapiens GN=HLA-B PE=1 SV=1 - [1B18_HUMAN]	2060.94	37.29	1	0	10	41	protein binding; receptor activity; signal transducer activity	membrane; endoplasmic reticulum; Golgi; cell surface	regulation of biological process; defense response; response to stimulus	Pf00129; Pf07654	3106																												362	40.25	6.75635
Q9UKV3	Apoptotic chromatin condensation inducer in the nucleus OS=Homo sapiens GN=ACIN1 PE=1 SV=2 - [ACINU_HUMAN]	2059.94	26.7	1	32	33	63	nucleotide binding; RNA binding; protein binding; catalytic activity	nucleus; cytoplasm; cytosol; membrane	regulation of biological process; metabolic process; cell death; cell organization and biogenesis; cell differentiation	Pf02037; Pf13893	22985	0.975532	56	6.70282	0.980893	56	11.7216	0.9405	55	12.6378	0.957162	56	10.708	0.992683	56	8.91289	0.9419	56	10.2744	0.925846	56	10.992	0.936371	55	15.9326	0.923706	56	12.9218	1341	151.771	6.43018
Q9UBT2	SUMO-activating enzyme subunit 2 OS=Homo sapiens GN=UBA2 PE=1 SV=2 - [SAE2_HUMAN]	2059.1	41.88	1	20	20	48	nucleotide binding; catalytic activity; protein binding; enzyme regulator activity; metal ion binding	nucleus; cytoplasm; cytosol	metabolic process; regulation of biological process	Pf00899; Pf02134; Pf10585; Pf14732	10054	1.00024	46	9.58415	1.02201	46	15.0029	0.958739	46	12.5031	0.99476	46	8.37151	0.997364	46	12.6449	0.972261	46	9.3138	0.962379	46	10.9147	0.914008	46	15.3618	0.924022	46	11.9469	640	71.1792	5.2876
Q9H4M9	EH domain-containing protein 1 OS=Homo sapiens GN=EHD1 PE=1 SV=2 - [EHD1_HUMAN]	2059.02	53.93	1	17	24	57	nucleotide binding; catalytic activity; metal ion binding; protein binding	endosome; membrane	metabolic process; transport; coagulation; regulation of biological process; cell organization and biogenesis; response to stimulus	Pf00350; Pf01926; Pf12763	10938	1.02133	42	9.11598	1.03425	42	11.6985	1.16229	42	9.71496	1.00412	42	8.96468	1.10388	42	14.1691	1.06671	42	7.14377	1.10793	42	11.9263	1.14298	42	13.2244	1.11701	42	18.1954	534	60.5887	6.82959
P62263	40S ribosomal protein S14 OS=Homo sapiens GN=RPS14 PE=1 SV=3 - [RS14_HUMAN]	2058.6	41.06	1	8	8	43	RNA binding; structural molecule activity; protein binding; translation regulator activity	cytoplasm; mitochondrion; cytosol; ribosome; membrane	cell organization and biogenesis; regulation of biological process; metabolic process; transport; cell differentiation	Pf00411	6208	1.01163	40	11.0578	1.00901	40	10.7226	1.08573	40	14.3605	0.976377	40	11.7815	1.02335	40	15.571	1.05534	40	12.3313	1.0409	40	14.2517	0.99695	40	16.3232	1.03988	40	12.4502	151	16.2625	10.0522
P23526	Adenosylhomocysteinase OS=Homo sapiens GN=AHCY PE=1 SV=4 - [SAHH_HUMAN]	2057.66	39.81	1	17	18	71	catalytic activity; protein binding; nucleotide binding	nucleus; cytoplasm; cytosol	metabolic process; response to stimulus; defense response	Pf00670; Pf02254; Pf02826; Pf05221	191	1.02241	54	11.3383	0.961946	54	13.9089	1.0078	54	15.6819	0.988209	54	9.65646	0.949904	54	12.1942	0.993998	54	8.10153	0.975464	54	16.6375	1.02233	54	12.147	1.03903	54	11.1123	432	47.6852	6.34131
Q6P2E9	Enhancer of mRNA-decapping protein 4 OS=Homo sapiens GN=EDC4 PE=1 SV=1 - [EDC4_HUMAN]	2056.37	32.69	1	32	32	50	protein binding	nucleus; cytoplasm; cytosol; membrane	metabolic process	Pf00400	23644	1.01657	48	13.8757	0.987733	48	11.2228	1.01274	48	14.0082	0.984431	48	9.23494	0.996237	48	12.2621	1.00839	48	11.226	0.968108	48	14.1397	0.989163	48	14.7508	1.0023	48	15.5347	1401	151.567	5.85889
Q6P996	Pyridoxal-dependent decarboxylase domain-containing protein 1 OS=Homo sapiens GN=PDXDC1 PE=1 SV=2 - [PDXD1_HUMAN]	2056.18	51.78	2	30	30	53	catalytic activity	Golgi	metabolic process	Pf00282; Pf01212	23042	1.01131	51	14.1691	1.00228	51	12.9936	1.00624	51	10.0055	1.04249	51	11.5418	0.999344	51	11.3068	1.01802	51	9.38176	1.03344	51	10.0095	0.974156	51	10.113	1.07072	51	11.2407	788	86.6523	5.37646
Q13619	Cullin-4A OS=Homo sapiens GN=CUL4A PE=1 SV=3 - [CUL4A_HUMAN]	2054.15	32.28	1	17	25	59	protein binding; catalytic activity		metabolic process; response to stimulus; regulation of biological process	Pf00888; Pf10557	8451	0.950642	42	10.5757	0.951289	42	13.9174	0.899611	42	15.0328	0.956226	42	8.2095	0.961219	42	11.0773	0.979612	42	12.6268	0.955063	42	11.2082	0.925743	42	11.8868	0.9648	42	13.2172	759	87.6244	8.1333
Q15645	Pachytene checkpoint protein 2 homolog OS=Homo sapiens GN=TRIP13 PE=1 SV=2 - [PCH2_HUMAN]	2053.96	50.93	1	19	19	52	nucleotide binding; catalytic activity; RNA binding; protein binding	nucleus	metabolic process; response to stimulus; cell organization and biogenesis; cell differentiation; regulation of biological process	Pf00004; Pf00910; Pf02367; Pf05496; Pf06068; Pf07726; Pf07728; Pf13191; Pf13207; Pf13238; Pf13401; Pf13521; Pf13671	9319	1.03935	49	8.20486	1.06479	49	12.6804	1.11238	49	8.20735	1.05595	49	10.8245	1.09604	49	8.60673	1.06883	49	10.0492	1.05367	49	12.001	1.14303	49	10.9304	1.06419	49	14.481	432	48.5205	6.0874
P14314	Glucosidase 2 subunit beta OS=Homo sapiens GN=PRKCSH PE=1 SV=2 - [GLU2B_HUMAN]	2047.33	39.58	1	17	17	57	RNA binding; protein binding; metal ion binding	endoplasmic reticulum; organelle lumen	metabolic process; regulation of biological process; response to stimulus; defense response; cell organization and biogenesis	Pf07915; Pf12999; Pf13015	5589	0.986636	53	8.82201	1.07131	53	12.6877	1.10332	53	14.6043	1.02361	53	8.16343	1.04133	53	12.4728	0.970564	53	11.1473	1.02542	53	16.2024	1.02991	53	15.3752	1.03196	53	12.9536	528	59.3878	4.41162
P61221	ATP-binding cassette sub-family E member 1 OS=Homo sapiens GN=ABCE1 PE=1 SV=1 - [ABCE1_HUMAN]	2046.26	46.08	1	25	25	57	nucleotide binding; protein binding; enzyme regulator activity; catalytic activity	cytoplasm; mitochondrion; organelle lumen; membrane	metabolic process; response to stimulus; regulation of biological process; transport	Pf00005; Pf04068; Pf13304; Pf13671	6059	0.966954	57	7.79077	0.937291	57	16.4616	0.943329	57	10.5368	0.959844	57	8.44923	0.977013	57	14.5254	0.998445	57	11.3008	0.972544	57	15.8751	0.898169	57	10.3716	0.953857	57	10.8114	599	67.271	8.33838
P16104	Histone H2AX OS=Homo sapiens GN=H2AFX PE=1 SV=2 - [H2AX_HUMAN]	2042.13	44.06	2	3	8	91	DNA binding; protein binding	chromosome; nucleus	response to stimulus; metabolic process; cell organization and biogenesis; regulation of biological process	Pf00125; Pf00808	3014	1.0475	6	6.12665	0.99019	6	7.45099	1.02033	6	2.49844	0.929485	6	10.9697	1.0615	6	17.1701	0.872351	6	13.2353	0.961838	6	14.021	0.989934	6	11.2626	0.854775	6	14.8666	143	15.1354	10.7407
P17655	Calpain-2 catalytic subunit OS=Homo sapiens GN=CAPN2 PE=1 SV=6 - [CAN2_HUMAN]	2041.42	46.86	1	26	26	54	catalytic activity; metal ion binding; protein binding	chromosome; nucleus; cytoplasm; endoplasmic reticulum; Golgi; cytosol; membrane; cytoskeleton	response to stimulus; metabolic process; regulation of biological process	Pf00648; Pf01067; Pf13833	824	1.02458	52	10.4718	1.0084	52	14.8601	1.04452	52	18.0158	1.0027	52	11.5487	1.0724	52	21.0162	1.06726	52	11.2992	1.0511	52	13.5342	1.14331	52	16.5928	1.01031	52	16.6732	700	79.9448	4.98291
O60502	Bifunctional protein NCOAT OS=Homo sapiens GN=MGEA5 PE=1 SV=2 - [NCOAT_HUMAN]	2039.61	39.52	1	21	21	49	catalytic activity	nucleus; cytoplasm; cytosol; membrane	metabolic process; cell organization and biogenesis; transport; regulation of biological process; response to stimulus; cell death	Pf07555	10724	1.03777	46	10.0868	0.907699	46	15.7175	0.979931	46	9.15906	1.00449	46	13.5421	0.94502	46	13.8722	1.01412	46	10.6928	1.0508	46	10.7253	1.05647	46	13.1368	0.991875	46	16.2247	916	102.849	4.90674
Q8TEM1	Nuclear pore membrane glycoprotein 210 OS=Homo sapiens GN=NUP210 PE=1 SV=3 - [PO210_HUMAN]	2038.84	18.65	1	29	29	58	protein binding	nucleus; endoplasmic reticulum; membrane	metabolic process; transport; cell organization and biogenesis; regulation of biological process; response to stimulus	Pf02368	23225	0.998583	54	8.25027	1.01487	54	10.7262	0.969774	54	10.5311	0.998305	54	6.76816	0.973465	54	7.47041	0.977506	54	5.81634	0.957196	54	8.26369	0.94785	54	11.1014	0.978691	54	10.1363	1887	204.983	6.81494
Q14573	Inositol 1,4,5-trisphosphate receptor type 3 OS=Homo sapiens GN=ITPR3 PE=1 SV=2 - [ITPR3_HUMAN]	2036.74	16.92	1	34	39	60	transporter activity; receptor activity; signal transducer activity; protein binding	nucleus; membrane; cytoplasm; endoplasmic reticulum; cytosol	regulation of biological process; response to stimulus; metabolic process; transport; cellular homeostasis; coagulation; defense response; cell organization and biogenesis	Pf00520; Pf01027; Pf01365; Pf02815; Pf03772; Pf08454; Pf08709	3710	1.02814	50	10.0412	1.08579	50	10.7801	1.08546	50	9.3215	1.0335	50	10.5682	1.10112	50	10.5671	1.0244	50	6.33021	1.09215	50	12.9695	1.07518	50	10.292	1.05466	50	10.7012	2671	303.912	6.48096
P46459	Vesicle-fusing ATPase OS=Homo sapiens GN=NSF PE=1 SV=3 - [NSF_HUMAN]	2030.22	45.43	1	30	31	62	nucleotide binding; catalytic activity; RNA binding; protein binding; metal ion binding	cytoplasm; membrane; cytosol	regulation of biological process; metabolic process; response to stimulus; transport; cell communication; cell organization and biogenesis	Pf00004; Pf00910; Pf01078; Pf02359; Pf02933; Pf05272; Pf05496; Pf06068; Pf07724; Pf07728; Pf13173; Pf13191; Pf13207; Pf13401	4905	1.0048	61	7.83045	1.05285	61	11.6715	1.03433	61	12.0084	1.02758	61	10.5693	1.0345	61	9.62811	0.982531	61	9.00093	1.0138	61	9.19638	1.04255	61	12.3614	1.02313	61	10.7151	744	82.5421	6.94678
P24534	Elongation factor 1-beta OS=Homo sapiens GN=EEF1B2 PE=1 SV=3 - [EF1B_HUMAN]	2027.88	57.78	1	8	10	42	RNA binding; protein binding	nucleus; cytoplasm; endoplasmic reticulum; cytosol	metabolic process	Pf00736; Pf14497	1933	1.0284	37	9.18293	1.03821	37	9.83764	0.955932	37	9.34371	0.976268	37	6.71772	0.945482	37	10.4208	0.904207	37	12.0747	0.897475	37	16.5103	1.01164	37	12.4557	1.03313	37	14.8716	225	24.7483	4.66553
P98082	Disabled homolog 2 OS=Homo sapiens GN=DAB2 PE=1 SV=3 - [DAB2_HUMAN]	2024.73	43.25	1	24	24	55	protein binding; receptor activity	nucleus; cytoplasm; membrane	cell organization and biogenesis; regulation of biological process; transport; cell death; response to stimulus; development; cell proliferation; cell differentiation	Pf00640	1601	0.943777	46	10.5086	1.35086	46	10.1247	0.799577	46	13.6592	0.842529	46	11.2781	1.17372	46	9.38919	0.847324	46	12.4474	0.724829	46	13.4675	0.719417	46	19.9288	0.823169	46	15.7118	770	82.397	5.52881
Q06210	Glutamine--fructose-6-phosphate aminotransferase [isomerizing] 1 OS=Homo sapiens GN=GFPT1 PE=1 SV=3 - [GFPT1_HUMAN]	2024.12	36.62	1	16	19	48	catalytic activity	cytosol	metabolic process; regulation of biological process; response to stimulus; cell organization and biogenesis	Pf00310; Pf01380; Pf13230; Pf13522; Pf13537; Pf13580	2673	0.973641	44	11.7901	0.999789	44	11.8313	1.03636	44	11.4619	0.981308	44	7.74965	1.03115	44	10.7931	1.03575	44	8.96444	1.01126	44	12.8813	1.13655	44	12.9295	1.02643	44	11.194	699	78.7563	7.10791
Q6Y7W6	PERQ amino acid-rich with GYF domain-containing protein 2 OS=Homo sapiens GN=GIGYF2 PE=1 SV=1 - [PERQ2_HUMAN]	2022.72	25.79	1	29	30	52	protein binding; RNA binding	cytoplasm; membrane	response to stimulus; cell death; regulation of biological process; cell differentiation; metabolic process	Pf02213	26058	1.01533	44	9.21786	0.979148	44	12.6409	1.01904	44	12.2427	0.999293	44	9.16032	0.985681	44	9.28697	1.02797	44	9.32784	1.00465	44	11.4324	0.957646	44	11.0874	1.01688	44	12.3892	1299	149.978	5.5415
Q9UHD8	Septin-9 OS=Homo sapiens GN=SEPT9 PE=1 SV=2 - [SEPT9_HUMAN]	2022.14	42.49	1	24	24	57	nucleotide binding; catalytic activity; structural molecule activity; protein binding	cytoplasm; cytoskeleton	metabolic process; cell organization and biogenesis; cell division	Pf00735; Pf01926; Pf03193; Pf04548	10801	1.00109	51	9.75885	1.05447	51	11.4716	1.01185	51	13.3234	0.998955	51	8.30666	1.04454	51	9.41299	0.962225	51	8.22182	0.971979	51	9.38511	1.04266	51	8.20892	0.963747	51	13.0372	586	65.3608	8.96826
P67936	Tropomyosin alpha-4 chain OS=Homo sapiens GN=TPM4 PE=1 SV=3 - [TPM4_HUMAN]	2021.49	58.06	1	7	19	66	protein binding; metal ion binding; structural molecule activity	cytoplasm; cytosol; cytoskeleton; membrane	cell differentiation; cellular component movement; response to stimulus	Pf00261; Pf12718	7171	0.969227	22	9.81093	1.0251	22	8.71569	1.01823	22	12.4433	0.951463	22	9.19369	1.10579	22	9.47367	1.03381	22	10.041	1.05065	22	9.129	1.05075	22	9.81408	0.957913	22	11.9083	248	28.5045	4.69092
Q9UPU5	Ubiquitin carboxyl-terminal hydrolase 24 OS=Homo sapiens GN=USP24 PE=1 SV=3 - [UBP24_HUMAN]	2019.76	18.24	1	35	37	57	catalytic activity; protein binding		metabolic process; regulation of biological process	Pf00443; Pf13423	23358	0.965474	53	12.0139	1.00311	53	11.8758	0.924337	53	12.3644	0.985988	53	10.8009	1.01072	53	10.8066	0.988004	53	9.74771	0.944579	53	13.1671	0.970854	53	13.5626	0.909152	53	13.0492	2620	294.178	6.13818
Q16401	26S proteasome non-ATPase regulatory subunit 5 OS=Homo sapiens GN=PSMD5 PE=1 SV=3 - [PSMD5_HUMAN]	2018.91	57.34	1	20	20	49	protein binding	proteasome; cytosol	metabolic process; regulation of biological process; response to stimulus; cell death; cell organization and biogenesis; defense response	Pf10508	5711	1.00079	46	14.7056	0.982179	46	15.6369	0.963452	46	11.2579	0.995431	46	9.4569	1.03319	46	13.3134	1.02531	46	9.23715	0.994913	46	9.45709	1.02837	46	14.0275	1.01088	46	11.3002	504	56.1604	5.47803
P10316	HLA class I histocompatibility antigen, A-69 alpha chain OS=Homo sapiens GN=HLA-A PE=1 SV=2 - [1A69_HUMAN]	2016.77	32.6	2	0	12	39	protein binding; receptor activity; signal transducer activity; RNA binding	membrane; endoplasmic reticulum; Golgi; cell surface	regulation of biological process; response to stimulus; defense response	Pf00129; Pf07654	3105																												365	40.9512	6.90283
P18463	HLA class I histocompatibility antigen, B-37 alpha chain OS=Homo sapiens GN=HLA-B PE=1 SV=1 - [1B37_HUMAN]	2015.14	37.02	5	0	10	38	protein binding; receptor activity; signal transducer activity	membrane; endoplasmic reticulum; Golgi; cell surface	regulation of biological process; defense response; response to stimulus	Pf00129; Pf07654	3106																												362	40.4311	6.15088
P01891	HLA class I histocompatibility antigen, A-68 alpha chain OS=Homo sapiens GN=HLA-A PE=1 SV=4 - [1A68_HUMAN]	2011.32	34.79	1	2	12	40	protein binding; receptor activity; signal transducer activity; RNA binding	membrane; endoplasmic reticulum; Golgi; cell surface	regulation of biological process; response to stimulus; defense response	Pf00129; Pf07654	3105	1.09074	4	4.47873	1.26902	4	7.91653	1.11045	4	5.06584	1.13336	4	3.90249	1.17547	4	4.581	0.987875	4	6.67909	1.07636	4	18.7931	1.06373	4	4.16353	1.00223	4	9.15432	365	40.8831	6.69775
P50570	Dynamin-2 OS=Homo sapiens GN=DNM2 PE=1 SV=2 - [DYN2_HUMAN]	2009.66	37.59	1	15	29	55	nucleotide binding; catalytic activity; protein binding	membrane; nucleus; cytoplasm; Golgi; cytosol; cytoskeleton	metabolic process; regulation of biological process; transport; response to stimulus; cell death; cell organization and biogenesis	Pf00169; Pf00350; Pf01031; Pf02212	1785	1.03535	33	11.6911	1.1641	33	10.6658	1.03306	33	11.9606	1.05359	33	11.4737	1.14846	33	11.507	0.998942	33	10.5252	1.04419	33	12.494	1.04485	33	10.8535	1.02294	33	11.8621	870	98.0032	7.44482
Q99996	A-kinase anchor protein 9 OS=Homo sapiens GN=AKAP9 PE=1 SV=3 - [AKAP9_HUMAN]	2008.49	16.77	5	49	50	62	protein binding; structural molecule activity	cytoplasm; Golgi; cytosol; cytoskeleton	transport; cell organization and biogenesis; regulation of biological process; response to stimulus; cell communication	Pf10186; Pf10495	10142	0.98141	54	10.3093	0.958878	54	11.6726	0.936216	54	11.4845	1.04688	54	10.0688	0.943848	54	7.47803	0.957205	54	7.90198	0.987757	54	9.63371	0.957944	54	12.6571	1.01371	54	9.18094	3911	453.387	4.98291
Q9BZZ5	Apoptosis inhibitor 5 OS=Homo sapiens GN=API5 PE=1 SV=3 - [API5_HUMAN]	2006.91	37.02	1	19	19	50	protein binding; RNA binding	nucleus; spliceosomal complex; cytoplasm; membrane	cell death; regulation of biological process	Pf05918; Pf13646	8539	1.02355	50	11.5063	1.07234	50	12.9249	0.960829	50	19.5638	1.00822	50	11.5909	1.08138	50	15.5528	0.981465	50	12.1877	0.988934	50	14.0666	1.03578	50	15.9804	0.969097	50	15.2821	524	58.9679	7.34229
Q02952	A-kinase anchor protein 12 OS=Homo sapiens GN=AKAP12 PE=1 SV=4 - [AKA12_HUMAN]	2005.04	26.15	1	29	29	44	protein binding	cytoplasm; cytoskeleton; membrane	transport; regulation of biological process; response to stimulus	Pf03832	9590	0.986819	42	6.6069	1.30027	42	12.9917	0.921919	42	10.3057	0.972183	42	10.9993	1.29026	42	9.99302	0.969288	42	14.2345	0.921113	42	10.1671	0.938047	42	11.1841	0.946919	42	12.3651	1782	191.367	4.41162
P13861	cAMP-dependent protein kinase type II-alpha regulatory subunit OS=Homo sapiens GN=PRKAR2A PE=1 SV=2 - [KAP2_HUMAN]	2003.99	65.35	2	20	20	45	nucleotide binding; enzyme regulator activity; protein binding; catalytic activity	cytoplasm; cytosol; membrane	regulation of biological process; metabolic process; transport; response to stimulus; coagulation; defense response; cell organization and biogenesis	Pf00027; Pf02197	5576	1.00356	41	9.75481	0.970591	41	11.8641	0.990855	41	10.7791	0.99239	41	9.44581	0.955497	41	9.98604	0.988853	41	10.1983	0.978977	41	8.96827	1.02478	41	10.3823	1.0002	41	8.66429	404	45.49	5.07178
P30492	HLA class I histocompatibility antigen, B-54 alpha chain OS=Homo sapiens GN=HLA-B PE=1 SV=1 - [1B54_HUMAN]	2002.84	35.36	1	0	9	38	protein binding; receptor activity; signal transducer activity	membrane; endoplasmic reticulum; Golgi; cell surface	regulation of biological process; defense response; response to stimulus	Pf00129; Pf07654	3106																												362	40.355	6.30322
Q01105	Protein SET OS=Homo sapiens GN=SET PE=1 SV=3 - [SET_HUMAN]	2002.8	36.55	2	8	8	50	DNA binding; enzyme regulator activity; protein binding	nucleus; cytoplasm; endoplasmic reticulum; cytosol	metabolic process; cell organization and biogenesis; transport; regulation of biological process	Pf00956	6418	1.00598	50	9.14209	1.06599	50	13.6203	0.940389	50	15.0325	0.967822	50	9.44733	1.03148	50	12.0088	0.992692	50	15.0872	0.969529	49	15.7051	0.913229	49	16.7365	0.978079	50	14.8517	290	33.4687	4.32275
P52789	Hexokinase-2 OS=Homo sapiens GN=HK2 PE=1 SV=2 - [HXK2_HUMAN]	2001.55	41.33	4	27	30	57	nucleotide binding; catalytic activity; protein binding	mitochondrion; membrane; cytosol	cellular homeostasis; response to stimulus; metabolic process; transport; cell organization and biogenesis; regulation of biological process	Pf00349; Pf03727	3099	1.26465	53	17.2644	1.55257	53	26.1678	1.39695	53	13.9273	1.3522	53	16.6078	1.48867	53	22.1428	1.04516	53	9.46163	1.43929	53	17.7052	1.30059	53	9.72596	1.30934	53	16.6059	917	102.313	6.04932
Q9UJU6	Drebrin-like protein OS=Homo sapiens GN=DBNL PE=1 SV=1 - [DBNL_HUMAN]	2000.65	43.49	1	14	14	43	protein binding; enzyme regulator activity	membrane; cytoplasm; Golgi; cytosol; cytoskeleton	transport; cell death; cell organization and biogenesis; regulation of biological process; response to stimulus	Pf00018; Pf00241; Pf07653; Pf14604	28988	1.03222	40	10.7432	1.12221	40	13.1962	1.04054	40	14.4128	1.02828	40	8.98687	1.11373	40	13.3669	1.05138	40	11.0612	1.09311	40	12.9673	1.12145	40	12.5079	1.07632	40	10.7975	430	48.1776	5.04639
Q8WVM8	Sec1 family domain-containing protein 1 OS=Homo sapiens GN=SCFD1 PE=1 SV=4 - [SCFD1_HUMAN]	1998.48	44.55	1	23	23	43	protein binding	cytoplasm; endoplasmic reticulum; membrane; Golgi	cell organization and biogenesis; response to stimulus; transport; regulation of biological process	Pf00995	23256	0.992104	42	11.5091	1.04993	42	8.71081	0.998058	42	9.50748	0.99595	42	8.44022	1.05464	42	9.02122	0.968585	42	6.50372	0.96849	42	7.22504	1.04029	42	9.33928	1.01855	42	10.4981	642	72.3341	6.26514
Q14C86	GTPase-activating protein and VPS9 domain-containing protein 1 OS=Homo sapiens GN=GAPVD1 PE=1 SV=2 - [GAPD1_HUMAN]	1996.24	24.56	1	31	31	57	enzyme regulator activity; protein binding	endosome; cytosol; membrane	transport; regulation of biological process; response to stimulus	Pf00616; Pf02204; Pf03344	26130	1.01658	54	10.7731	0.984604	54	14.7554	1.01306	54	9.92817	1.03139	54	10.271	0.993655	54	11.2496	0.981976	54	10.4002	0.975282	54	9.68531	1.03553	54	10.5234	1.0124	54	13.3188	1478	164.877	5.22412
Q15819	Ubiquitin-conjugating enzyme E2 variant 2 OS=Homo sapiens GN=UBE2V2 PE=1 SV=4 - [UB2V2_HUMAN]	1993.98	62.07	1	4	8	38	protein binding; catalytic activity	nucleus; cytoplasm	metabolic process; regulation of biological process; response to stimulus; cell proliferation	Pf00179	7336	1.01427	11	7.69823	1.05307	11	12.8607	0.964864	11	23.1413	1.00087	11	8.26598	1.00464	11	12.4796	0.998226	11	7.75069	1.017	11	11.205	1.01256	11	10.1326	1.06287	11	6.3905	145	16.3522	8.08936
O95071	E3 ubiquitin-protein ligase UBR5 OS=Homo sapiens GN=UBR5 PE=1 SV=2 - [UBR5_HUMAN]	1993.81	18.29	2	38	38	55	RNA binding; catalytic activity; protein binding; metal ion binding	nucleus; cytoplasm; membrane	metabolic process; response to stimulus; cell proliferation; regulation of biological process	Pf00632; Pf00658; Pf02207; Pf11547	51366	0.996444	53	6.96654	0.978408	53	9.01477	0.931088	53	13.9794	1.0168	53	8.70557	0.934536	53	11.2508	0.946518	53	7.55048	0.929658	53	10.01	0.913069	53	17.274	1.0095	53	10.0639	2799	309.158	5.84619
P05556	Integrin beta-1 OS=Homo sapiens GN=ITGB1 PE=1 SV=2 - [ITB1_HUMAN]	1993.17	30.45	1	19	19	56	receptor activity; protein binding; metal ion binding	cytoplasm; endosome; membrane; cell surface	cellular component movement; cellular homeostasis; defense response; response to stimulus; regulation of biological process; development; coagulation; cell organization and biogenesis; cell differentiation; transport; cell growth; cell communication	Pf00362; Pf07965; Pf08725	3688	1.02397	56	8.3068	1.16371	56	13.9274	1.02607	56	10.4731	1.02223	56	10.2031	1.22231	56	10.7603	1.02178	56	8.78307	1.06649	56	11.1034	1.06585	55	7.87171	0.957483	56	15.3465	798	88.357	5.38916
Q9NZN4	EH domain-containing protein 2 OS=Homo sapiens GN=EHD2 PE=1 SV=2 - [EHD2_HUMAN]	1991.75	61.69	1	22	24	52	nucleotide binding; catalytic activity; metal ion binding; protein binding	nucleus; endosome; membrane	metabolic process; transport; coagulation; cell organization and biogenesis; regulation of biological process	Pf00350; Pf01926; Pf12763	30846	1.05519	45	8.43126	1.45566	45	16.6327	1.20917	45	11.7396	1.10054	45	12.6904	1.44007	45	16.8301	1.12548	45	9.21593	1.25996	45	15.2803	1.36119	45	13.4421	1.06309	45	12.1475	543	61.1227	6.45557
O75396	Vesicle-trafficking protein SEC22b OS=Homo sapiens GN=SEC22B PE=1 SV=4 - [SC22B_HUMAN]	1990.5	44.65	1	9	9	42	protein binding	membrane; endoplasmic reticulum; Golgi	transport; regulation of biological process	Pf00957; Pf13774	9554	0.995516	41	10.7907	1.06645	41	12.4961	1.07308	41	11.4305	1.01053	41	12.1128	1.10309	41	8.85754	1.00923	41	11.5336	1.05259	41	10.4309	1.05524	41	14.4596	1.06331	41	18.8826	215	24.5775	6.91748
P54577	Tyrosine--tRNA ligase, cytoplasmic OS=Homo sapiens GN=YARS PE=1 SV=4 - [SYYC_HUMAN]	1989.06	57.2	1	31	31	67	RNA binding; nucleotide binding; catalytic activity; signal transducer activity; protein binding	nucleus; cytoplasm; cytosol	metabolic process; cell death; regulation of biological process; response to stimulus	Pf00579; Pf01588	8565	0.95128	64	8.52103	0.945284	64	12.4367	1.0385	64	12.728	0.963779	64	9.92993	1.01446	64	10.9803	1.00617	64	11.8445	1.03148	64	9.9499	1.17706	64	7.70456	0.96315	64	13.2883	528	59.1061	7.04932
Q16513	Serine/threonine-protein kinase N2 OS=Homo sapiens GN=PKN2 PE=1 SV=1 - [PKN2_HUMAN]	1987.65	37.3	6	28	30	52	nucleotide binding; catalytic activity; protein binding; RNA binding	nucleus; cytoplasm; cytosol; cytoskeleton; membrane	metabolic process; regulation of biological process; cell death; response to stimulus; cellular component movement; cell organization and biogenesis; cell division	Pf00069; Pf00433; Pf02185; Pf07714; Pf14531	5586	0.993228	49	9.54805	1.0199	49	14.479	0.923628	49	12.1604	0.985399	49	13.0857	0.988331	49	11.6758	0.961966	49	10.9248	0.965215	49	9.7382	0.892859	49	19.3607	0.936764	49	11.9662	984	111.964	6.30322
P62714	Serine/threonine-protein phosphatase 2A catalytic subunit beta isoform OS=Homo sapiens GN=PPP2CB PE=1 SV=1 - [PP2AB_HUMAN]	1986.67	68.28	1	2	15	50	catalytic activity; protein binding; metal ion binding	nucleus; chromosome; cytoplasm; cytosol; cytoskeleton	metabolic process; regulation of biological process; response to stimulus; cell organization and biogenesis	Pf00149	5516	0.874561	1		0.827086	1		0.779804	1		1.0193	1		0.790813	1		1.05448	1		0.950758	1		1.0051	1		0.993301	1		309	35.5523	5.42725
Q9H9B4	Sideroflexin-1 OS=Homo sapiens GN=SFXN1 PE=1 SV=4 - [SFXN1_HUMAN]	1985.63	64.6	1	15	17	64	transporter activity	mitochondrion; membrane	transport; cell differentiation	Pf03820	94081	0.962661	42	11.5485	0.820779	42	15.7696	0.994931	42	12.0805	0.945257	42	12.3544	0.807266	42	14.6171	0.971028	42	10.0136	0.948523	42	14.7901	0.963534	42	8.74391	0.974301	42	14.4977	322	35.5963	9.0708
P28066	Proteasome subunit alpha type-5 OS=Homo sapiens GN=PSMA5 PE=1 SV=3 - [PSA5_HUMAN]	1977.46	71.37	1	13	14	50	catalytic activity; protein binding	proteasome; nucleus; cytoplasm; cytosol	metabolic process; regulation of biological process; response to stimulus; cell death; defense response	Pf00227; Pf10584	5686	0.996189	47	9.52086	0.929101	47	10.3891	0.973216	47	12.4693	0.979217	47	4.8829	0.959653	47	10.7625	0.991322	47	8.66351	0.951562	47	8.14524	0.98149	47	8.38161	0.953809	47	12.6499	241	26.3942	4.79248
P50402	Emerin OS=Homo sapiens GN=EMD PE=1 SV=1 - [EMD_HUMAN]	1976.27	57.09	1	11	11	38	protein binding	nucleus; membrane; endoplasmic reticulum	cell organization and biogenesis; regulation of biological process; cell differentiation; response to stimulus	Pf03020	2010	1.04607	18	8.24477	1.15454	18	15.3356	1.00634	18	10.5281	1.01261	18	6.14177	1.11195	18	6.93272	1.01504	18	6.09285	1.01436	18	8.22468	1.08515	18	8.42833	1.04105	18	15.5722	254	28.9759	5.50342
Q9BUJ2	Heterogeneous nuclear ribonucleoprotein U-like protein 1 OS=Homo sapiens GN=HNRNPUL1 PE=1 SV=2 - [HNRL1_HUMAN]	1974.87	34.7	1	24	24	51	RNA binding; protein binding	nucleus	metabolic process; regulation of biological process; response to stimulus	Pf00622; Pf02037; Pf13671	11100	0.990796	49	10.2287	0.993944	49	17.8966	0.939798	49	13.056	1.00898	49	10.7022	1.02975	49	20.112	0.975648	49	9.22302	0.97954	49	7.85141	1.02475	49	13.1556	0.980849	49	14.5733	856	95.6793	6.91748
P30475	HLA class I histocompatibility antigen, B-39 alpha chain OS=Homo sapiens GN=HLA-B PE=1 SV=1 - [1B39_HUMAN]	1972.99	35.08	5	0	9	39	protein binding; receptor activity; signal transducer activity	membrane; endoplasmic reticulum; Golgi; cell surface	regulation of biological process; defense response; response to stimulus	Pf00129; Pf07654	3106																												362	40.303	6.15088
O94906	Pre-mRNA-processing factor 6 OS=Homo sapiens GN=PRPF6 PE=1 SV=1 - [PRP6_HUMAN]	1970.63	35.28	1	27	27	61	RNA binding; protein binding	nucleus; spliceosomal complex; membrane	cell organization and biogenesis; metabolic process; regulation of biological process	Pf06424; Pf13414; Pf14559	24148	1.00157	56	9.60684	0.965006	56	8.24899	0.983372	56	8.18666	0.988207	56	6.78063	0.955268	56	7.94587	0.967798	56	7.63628	0.976157	56	11.502	0.959989	56	7.34227	0.984698	56	8.28078	941	106.858	8.25049
P48147	Prolyl endopeptidase OS=Homo sapiens GN=PREP PE=1 SV=2 - [PPCE_HUMAN]	1967.53	51.13	1	25	27	47	catalytic activity; protein binding	nucleus; cytoplasm; cytosol; membrane	metabolic process	Pf00326; Pf02897	5550	1.01183	45	8.59699	1.04071	45	13.5436	1.0143	45	11.1736	1.06741	45	6.30017	1.11372	45	12.5629	1.04067	45	10.9172	1.09814	45	11.991	1.06468	45	10.4644	1.03347	45	9.04191	710	80.648	5.85889
P42224	Signal transducer and activator of transcription 1-alpha/beta OS=Homo sapiens GN=STAT1 PE=1 SV=2 - [STAT1_HUMAN]	1967.37	33.6	1	21	21	53	DNA binding; signal transducer activity; protein binding; metal ion binding; catalytic activity	nucleus; cytoplasm; cytosol	regulation of biological process; metabolic process; cell death; response to stimulus; cellular component movement; defense response; cell proliferation; cell differentiation	Pf00017; Pf01017; Pf02864; Pf02865; Pf12162; Pf13204	6772	0.995005	50	8.03864	0.977733	50	14.5021	1.05501	50	10.1099	1.03447	50	9.03331	1.05828	50	7.97984	1.06212	50	10.585	1.0684	50	10.1836	1.03834	50	10.167	1.01922	50	14.468	750	87.2795	6.04932
Q15084	Protein disulfide-isomerase A6 OS=Homo sapiens GN=PDIA6 PE=1 SV=1 - [PDIA6_HUMAN]	1966.9	49.55	1	17	18	48	catalytic activity; protein binding	endoplasmic reticulum; organelle lumen; membrane	metabolic process; regulation of biological process; response to stimulus; transport; cellular homeostasis	Pf00085; Pf13098; Pf13848; Pf13899; Pf13905	10130	1.01325	45	13.1061	1.14739	45	16.4266	1.03076	45	15.0383	1.0129	45	14.2743	1.14333	45	15.504	0.900539	45	15.1314	0.984875	45	11.7577	1.12094	45	20.9307	1.027	45	12.4243	440	48.0913	5.08447
Q9Y617	Phosphoserine aminotransferase OS=Homo sapiens GN=PSAT1 PE=1 SV=2 - [SERC_HUMAN]	1966.05	64.32	5	18	19	55	catalytic activity	cytoplasm; cytosol	metabolic process	Pf00266	29968	0.977532	53	10.8321	0.982954	53	11.3335	1.1458	53	10.4716	1.03863	53	9.11103	1.00978	53	11.5418	1.05592	53	9.08293	1.06244	53	7.54971	1.67539	53	17.4541	1.08763	53	11.5885	370	40.3968	7.66455
O75947	ATP synthase subunit d, mitochondrial OS=Homo sapiens GN=ATP5H PE=1 SV=3 - [ATP5H_HUMAN]	1965.43	55.28	1	7	7	52	transporter activity; catalytic activity	cytoplasm; mitochondrion; membrane	metabolic process; transport	Pf05873	10476	0.933026	40	7.10837	0.752831	40	13.7398	0.968759	40	8.89842	0.925692	40	6.36488	0.742529	40	10.5259	0.968802	40	8.28884	0.883455	40	9.2058	0.875633	40	7.90607	0.932709	40	11.5482	161	18.4795	5.30029
Q96P70	Importin-9 OS=Homo sapiens GN=IPO9 PE=1 SV=3 - [IPO9_HUMAN]	1962.94	31.51	1	25	26	55	protein binding; transporter activity	nucleus; cytoplasm; membrane	transport	Pf03810	55705	0.986416	52	9.97759	1.00406	52	13.1573	0.965569	52	8.88879	1.02283	52	8.07986	0.973382	52	13.4493	0.993158	52	9.04629	0.972595	52	10.1649	0.988095	52	10.6075	0.965245	52	14.229	1041	115.889	4.80518
Q641Q2	WASH complex subunit FAM21A OS=Homo sapiens GN=FAM21A PE=2 SV=3 - [FA21A_HUMAN]	1962.09	25.35	1	5	24	40		endosome; membrane	transport	Pf15255	387680	0.997407	7	4.01067	0.957441	7	6.49421	0.907868	7	15.4734	0.899776	7	10.1805	0.96956	7	11.0229	0.992165	7	9.20862	0.970791	7	8.94498	0.993633	7	10.3808	0.925268	7	16.0093	1341	147.095	4.80518
P62269	40S ribosomal protein S18 OS=Homo sapiens GN=RPS18 PE=1 SV=3 - [RS18_HUMAN]	1960.77	52.63	1	12	12	57	RNA binding; structural molecule activity; protein binding	nucleus; cytoplasm; cytosol; ribosome; membrane	metabolic process; cell organization and biogenesis; transport	Pf00416	6222	0.956473	57	10.0791	0.985856	57	9.25988	1.00351	57	10.2448	0.960721	57	8.00806	0.952725	57	11.3305	0.988953	57	7.34545	0.945566	57	6.31751	0.977133	57	15.1022	0.965979	57	10.0055	152	17.7079	10.9897
Q9NVI1	Fanconi anemia group I protein OS=Homo sapiens GN=FANCI PE=1 SV=4 - [FANCI_HUMAN]	1958.73	29.37	1	33	33	55	DNA binding; protein binding	nucleus; cytoplasm; membrane	metabolic process; response to stimulus; regulation of biological process	Pf14674; Pf14675; Pf14676; Pf14677; Pf14678; Pf14679; Pf14680	55215	1.02023	54	9.4726	1.07024	54	14.4798	0.956411	54	9.62597	1.01699	54	7.51872	0.997487	54	10.5064	0.956722	54	8.16166	0.949239	54	8.09265	0.856128	54	12.5223	0.980879	54	10.9818	1328	149.229	6.7417
P24928	DNA-directed RNA polymerase II subunit RPB1 OS=Homo sapiens GN=POLR2A PE=1 SV=2 - [RPB1_HUMAN]	1958.23	27.46	1	41	41	54	catalytic activity; DNA binding; protein binding; RNA binding; metal ion binding	nucleus	metabolic process; response to stimulus; regulation of biological process	Pf00623; Pf04983; Pf04990; Pf04992; Pf04997; Pf04998; Pf05000	5430	0.995138	53	8.63784	0.964838	53	13.1118	0.850476	53	17.3094	1.00215	53	12.8393	0.998488	53	10.7819	0.981269	53	10.866	0.95211	53	9.99603	0.906649	53	17.411	0.967233	53	19.5138	1970	217.039	7.37158
P08237	6-phosphofructokinase, muscle type OS=Homo sapiens GN=PFKM PE=1 SV=2 - [K6PF_HUMAN]	1956.11	41.15	1	22	24	45	nucleotide binding; catalytic activity; protein binding; metal ion binding	cytoplasm; cytosol; membrane	metabolic process; regulation of biological process; cellular homeostasis; cell organization and biogenesis	Pf00365	5213	1.01498	39	11.1189	0.935703	39	14.4882	0.951245	39	16.4524	0.985541	39	10.3577	0.925211	39	21.5083	1.01228	39	10.668	0.937005	39	10.1801	0.995259	39	17.1705	0.950355	39	9.35136	780	85.1284	7.98682
Q16181	Septin-7 OS=Homo sapiens GN=SEPT7 PE=1 SV=2 - [SEPT7_HUMAN]	1952.5	53.55	2	20	22	54	nucleotide binding; structural molecule activity; protein binding	chromosome; nucleus; cytoplasm; cytoskeleton; membrane	cell organization and biogenesis; regulation of biological process; cell division	Pf00735; Pf01926; Pf10211	989	0.982229	40	12.1605	1.0027	40	12.0519	0.955079	40	11.4847	0.950636	40	12.7601	1.02347	40	11.1158	1.00182	40	10.8787	0.999761	40	8.52194	0.998227	40	17.4784	0.982135	40	21.5555	437	50.648	8.63135
P18754	Regulator of chromosome condensation OS=Homo sapiens GN=RCC1 PE=1 SV=1 - [RCC1_HUMAN]	1949.62	40.86	1	11	11	42	DNA binding; protein binding	chromosome; nucleus; cytoplasm; membrane	cell organization and biogenesis; regulation of biological process; cell division	Pf00415; Pf13540	1104	0.981173	38	9.29847	0.985706	38	15.7572	0.976191	38	11.5686	0.982703	38	9.24202	1.01069	38	9.24866	0.971751	38	12.6164	0.995206	38	11.4203	0.96708	38	12.4393	1.0002	38	8.72154	421	44.9406	7.51807
P00367	Glutamate dehydrogenase 1, mitochondrial OS=Homo sapiens GN=GLUD1 PE=1 SV=2 - [DHE3_HUMAN]	1947.45	40.5	2	21	21	48	nucleotide binding; catalytic activity; protein binding	cytoplasm; mitochondrion; organelle lumen	metabolic process; regulation of biological process	Pf00208; Pf02812	2746	0.897936	48	9.37207	0.681666	48	19.5769	0.946813	48	13.5328	0.875067	48	11.4253	0.709405	48	16.2795	0.96819	48	9.47718	0.879067	48	13.0955	0.836313	48	16.859	0.925459	48	12.9482	558	61.3592	7.79639
Q8IY81	pre-rRNA processing protein FTSJ3 OS=Homo sapiens GN=FTSJ3 PE=1 SV=2 - [SPB1_HUMAN]	1946.67	36.36	1	23	23	41	catalytic activity; protein binding; RNA binding	nucleus	metabolic process	Pf01728; Pf07780; Pf11861	117246	0.978098	41	10.9074	1.02305	41	13.3376	0.894587	41	14.5484	0.960547	41	6.84308	0.949648	41	13.7136	0.999293	41	12.9613	0.979865	41	12.505	0.958894	41	14.1344	0.941329	41	16.2486	847	96.4992	8.39697
Q92974	Rho guanine nucleotide exchange factor 2 OS=Homo sapiens GN=ARHGEF2 PE=1 SV=4 - [ARHG2_HUMAN]	1945.39	31.03	1	26	26	47	protein binding; metal ion binding	cytoplasm; Golgi; cytosol; cytoskeleton; membrane	cell organization and biogenesis; transport; cell death; regulation of biological process; response to stimulus; defense response; cell division	Pf00130; Pf00169; Pf00621; Pf07649	9181	1.00267	41	7.30252	0.877862	41	9.3836	1.01515	41	11.3415	0.947322	41	10.9189	0.896073	41	9.59201	1.02084	41	7.46405	0.973437	41	9.54298	1.25553	41	7.88619	0.939104	41	12.3949	986	111.473	7.26904
Q86XP3	ATP-dependent RNA helicase DDX42 OS=Homo sapiens GN=DDX42 PE=1 SV=1 - [DDX42_HUMAN]	1944.47	39.13	1	29	29	51	nucleotide binding; RNA binding; catalytic activity; protein binding	nucleus; cytoplasm; membrane	metabolic process	Pf00270; Pf00271; Pf13307	11325	0.986546	51	7.10752	1.00978	51	9.59193	0.995834	51	10.5426	0.990301	51	7.71381	0.999288	51	10.9748	1.01619	51	8.28328	0.99935	51	9.99062	1.04589	51	8.72162	1.00205	51	13.2317	938	102.912	7.02002
Q9BVP2	Guanine nucleotide-binding protein-like 3 OS=Homo sapiens GN=GNL3 PE=1 SV=2 - [GNL3_HUMAN]	1942.35	37.34	1	16	17	47	nucleotide binding; catalytic activity; protein binding; RNA binding	nucleus; membrane	metabolic process; cell proliferation; regulation of biological process	Pf01926; Pf02421; Pf08701	26354	1.04555	41	11.6793	0.994821	41	15.1726	0.988869	41	16.7546	1.00894	41	10.1147	0.911174	41	17.6721	0.988232	41	13.0474	0.930651	41	12.6388	0.923176	41	21.1199	0.976526	41	15.0558	549	61.9545	9.15869
Q13561	Dynactin subunit 2 OS=Homo sapiens GN=DCTN2 PE=1 SV=4 - [DCTN2_HUMAN]	1940.12	60.1	1	18	19	47	catalytic activity; motor activity; protein binding	chromosome; cytoplasm; cytosol; cytoskeleton; membrane	cell organization and biogenesis; metabolic process; cell proliferation; transport	Pf04912	10540	0.999247	45	8.04971	1.04184	45	9.02246	0.967066	45	8.84531	0.987332	45	10.1462	0.99345	45	7.05602	0.962846	45	8.20792	0.972688	45	10.0811	0.99658	45	9.80176	0.967963	45	12.6558	401	44.2039	5.21143
P25786	Proteasome subunit alpha type-1 OS=Homo sapiens GN=PSMA1 PE=1 SV=1 - [PSA1_HUMAN]	1938.27	61.22	1	18	18	56	RNA binding; catalytic activity; protein binding	proteasome; nucleus; cytoplasm; cytosol	metabolic process; regulation of biological process; response to stimulus; cell death; defense response	Pf00227; Pf10584	5682	1.00844	56	11.6893	1.00037	56	13.1133	0.995988	56	12.8524	0.973348	56	12.104	1.0211	56	9.29158	0.998298	56	11.8317	0.967215	56	11.8772	0.97907	56	17.3464	0.957733	56	17.8947	263	29.5369	6.60986
Q9BXP5	Serrate RNA effector molecule homolog OS=Homo sapiens GN=SRRT PE=1 SV=1 - [SRRT_HUMAN]	1936.32	30.94	1	25	27	66	DNA binding; protein binding; RNA binding	nucleus; cytoplasm	metabolic process; regulation of biological process; cell proliferation; response to stimulus	Pf04959; Pf12066	51593	1.00216	53	8.59702	1.11175	53	11.2139	0.969687	53	10.1322	0.983948	53	8.06875	1.01607	53	6.8882	0.962285	53	9.58198	0.949146	53	13.5387	0.913933	53	18.3159	0.987922	53	11.3605	876	100.604	5.96045
P46087	Putative ribosomal RNA methyltransferase NOP2 OS=Homo sapiens GN=NOP2 PE=1 SV=2 - [NOP2_HUMAN]	1935.09	36.21	1	25	26	47	catalytic activity; RNA binding; protein binding	nucleus	metabolic process; regulation of biological process	Pf01189; Pf12847	4839	1.0433	44	8.61994	0.99647	44	16.5843	0.993152	44	16.8188	1.01115	44	10.7083	0.949753	44	14.3485	0.980195	44	11.9366	0.948471	44	6.90506	1.00004	44	10.9349	0.99681	44	14.7985	812	89.2471	9.23193
P55010	Eukaryotic translation initiation factor 5 OS=Homo sapiens GN=EIF5 PE=1 SV=2 - [IF5_HUMAN]	1922.23	43.62	1	17	18	60	nucleotide binding; RNA binding; catalytic activity; protein binding	nucleus; cytoplasm; cytosol; membrane	metabolic process; regulation of biological process	Pf01873; Pf02020	1983	1.00963	48	7.67718	0.972205	48	11.6598	0.954055	48	10.4714	1.02303	48	8.20304	0.903648	48	11.5772	0.949974	48	7.50659	0.932466	48	7.45262	1.12004	48	9.16631	1.05722	48	8.37049	431	49.1918	5.57959
Q9Y266	Nuclear migration protein nudC OS=Homo sapiens GN=NUDC PE=1 SV=1 - [NUDC_HUMAN]	1918.91	46.53	1	16	16	59	protein binding	nucleus; cytoplasm; Golgi; cytosol; cytoskeleton	cell organization and biogenesis; regulation of biological process; response to stimulus; development; cell proliferation; cell division	Pf04969; Pf14050	10726	0.976676	58	8.06725	0.966715	58	12.0131	0.962104	58	9.14164	0.951555	58	7.15834	0.949102	58	10.8324	0.989285	58	10.4172	0.950716	58	11.1011	0.995875	58	14.4138	0.997801	58	9.15231	331	38.2191	5.37646
O15061	Synemin OS=Homo sapiens GN=SYNM PE=1 SV=2 - [SYNEM_HUMAN]	1918.85	28.82	1	37	37	46	structural molecule activity; protein binding	cytoplasm; cytoskeleton; membrane	cell organization and biogenesis	Pf00038	23336	0.99573	45	10.5477	1.09389	45	11.1295	0.94008	45	10.2337	1.02732	45	9.00113	1.17345	45	10.0936	1.05627	45	9.77811	1.07421	45	7.65135	0.928874	45	12.8304	0.934803	45	11.8186	1565	172.663	5.16064
P00390	Glutathione reductase, mitochondrial OS=Homo sapiens GN=GSR PE=1 SV=2 - [GSHR_HUMAN]	1917.5	45.59	1	17	17	39	antioxidant activity; catalytic activity; protein binding; metal ion binding; nucleotide binding	cytoplasm; mitochondrion; organelle lumen; cytosol	response to stimulus; metabolic process; cellular homeostasis; regulation of biological process	Pf00070; Pf02852; Pf07992; Pf13738	2936	1.02078	36	17.4657	0.892399	36	23.1387	1.06099	36	16.2257	0.953541	36	13.3972	0.961735	36	17.37	1.12082	36	11.4319	1.10358	36	11.7763	1.04803	36	18.6287	0.998825	36	21.4503	522	56.221	8.49951
P62495	Eukaryotic peptide chain release factor subunit 1 OS=Homo sapiens GN=ETF1 PE=1 SV=3 - [ERF1_HUMAN]	1911.58	48.51	3	18	19	59	RNA binding; protein binding	nucleus; cytoplasm; cytosol	metabolic process; cell organization and biogenesis; regulation of biological process	Pf03463; Pf03464; Pf03465	2107	0.999313	58	7.87055	0.924616	58	13.3375	0.993474	58	10.031	0.971165	58	10.3123	0.981657	58	9.88417	1.04607	58	10.3951	0.991221	57	14.9187	0.986045	58	12.5314	0.954963	58	16.2943	437	49.0002	5.70654
Q14166	Tubulin--tyrosine ligase-like protein 12 OS=Homo sapiens GN=TTLL12 PE=1 SV=2 - [TTL12_HUMAN]	1910.09	38.51	1	21	21	49	catalytic activity		metabolic process	Pf03133	23170	0.983407	44	12.7353	1.0119	44	13.6654	0.999597	44	12.2379	1.02002	44	9.61236	1.00427	44	11.5787	0.985084	44	12.4065	1.00207	44	10.2467	1.00244	44	11.741	1.03084	44	14.5438	644	74.356	5.52881
P33527	Multidrug resistance-associated protein 1 OS=Homo sapiens GN=ABCC1 PE=1 SV=3 - [MRP1_HUMAN]	1909.47	22.14	1	25	27	44	nucleotide binding; transporter activity; catalytic activity	nucleus; Golgi; membrane	metabolic process; transport; response to stimulus; regulation of biological process; cellular component movement	Pf00005; Pf00664	4363	1.0622	41	7.79676	1.07203	41	16.0806	1.20347	41	17.0643	1.00439	41	10.853	1.16816	41	14.494	1.12443	41	7.36512	1.12627	41	7.22656	1.20533	41	14.4572	1.03573	41	11.5694	1531	171.481	7.10791
Q13439	Golgin subfamily A member 4 OS=Homo sapiens GN=GOLGA4 PE=1 SV=1 - [GOGA4_HUMAN]	1907.7	22.33	1	42	43	53	protein binding	membrane; nucleus; cytoplasm; Golgi	transport; cell organization and biogenesis; regulation of biological process	Pf01465; Pf09731; Pf12128	2803	0.994341	52	5.89596	0.958935	52	7.40765	0.949824	52	9.24024	1.004	52	10.5883	1.01224	52	8.8134	0.980788	52	6.04765	0.989303	52	5.89255	0.9475	52	9.16554	1.00155	52	11.0745	2230	260.98	5.38916
Q7L1Q6	Basic leucine zipper and W2 domain-containing protein 1 OS=Homo sapiens GN=BZW1 PE=1 SV=1 - [BZW1_HUMAN]	1905.82	41.53	3	14	17	59	protein binding; RNA binding	cytoplasm; membrane	metabolic process; regulation of biological process	Pf02020	9689	1.05445	47	11.2284	1.2935	47	14.107	1.06316	47	12.0023	1.04742	47	6.93498	1.18768	47	13.2483	0.960094	47	10.0446	0.999945	47	7.32474	1.00042	47	12.5813	1.07267	47	9.28757	419	48.0127	5.92236
P35573	Glycogen debranching enzyme OS=Homo sapiens GN=AGL PE=1 SV=3 - [GDE_HUMAN]	1903.64	29.57	1	33	33	52	catalytic activity; protein binding	nucleus; cytoplasm; cytosol; endoplasmic reticulum	metabolic process; response to stimulus	Pf06202; Pf14699; Pf14701; Pf14702	178	1.03774	51	13.0809	1.15077	51	10.7497	0.943697	51	12.9423	1.08892	51	11.5388	1.04741	51	11.3797	0.930432	51	8.85718	0.939834	51	11.5554	0.960188	51	16.1495	1.00232	51	14.4569	1532	174.652	6.75635
O95714	E3 ubiquitin-protein ligase HERC2 OS=Homo sapiens GN=HERC2 PE=1 SV=2 - [HERC2_HUMAN]	1902.95	10.92	7	33	42	53	catalytic activity; protein binding; metal ion binding	nucleus; cytoplasm; membrane; cytoskeleton	metabolic process; response to stimulus; transport; regulation of biological process	Pf00173; Pf00415; Pf00569; Pf00632; Pf03256; Pf06701; Pf11515; Pf13540	8924	1.0227	41	10.4418	0.991726	41	16.3097	1.03036	41	9.24501	1.04051	41	9.66121	0.956479	41	9.00864	1.00212	41	9.81878	0.976625	41	8.52994	1.02321	41	8.04789	1.04683	41	11.7957	4834	526.895	6.27783
Q8NFC6	Biorientation of chromosomes in cell division protein 1-like 1 OS=Homo sapiens GN=BOD1L1 PE=1 SV=2 - [BD1L1_HUMAN]	1901.32	15.14	3	33	37	49	DNA binding	nucleus		Pf05205	259282	0.966544	43	7.20384	1.01614	43	7.68643	0.786903	43	13.0299	0.932341	43	7.82041	0.951128	43	12.4065	0.907575	43	11.7671	0.87046	43	11.9354	0.79696	43	10.9833	0.869926	43	12.4224	3051	330.266	5.08447
O15357	Phosphatidylinositol 3,4,5-trisphosphate 5-phosphatase 2 OS=Homo sapiens GN=INPPL1 PE=1 SV=2 - [SHIP2_HUMAN]	1898.15	33.15	1	31	31	50	protein binding; catalytic activity	cytoplasm; Golgi; cytosol; cytoskeleton; membrane	metabolic process; transport; cell organization and biogenesis; regulation of biological process; response to stimulus	Pf00017; Pf00536; Pf03372; Pf07647	3636	1.01567	48	8.57132	1.08702	48	12.6907	0.973696	48	8.57298	1.01422	48	9.02051	1.07946	48	9.22452	0.978096	48	10.1911	0.985532	48	12.9033	1.02158	48	11.6924	1.01675	48	11.4907	1258	138.513	6.53662
Q15181	Inorganic pyrophosphatase OS=Homo sapiens GN=PPA1 PE=1 SV=2 - [IPYR_HUMAN]	1884.13	60.21	1	11	12	42	metal ion binding; catalytic activity	cytoplasm; cytosol	metabolic process	Pf00719	5464	0.931221	36	13.065	0.949141	36	12.9345	0.911122	36	18.6015	0.936982	36	12.7796	0.942548	36	14.0266	1.01248	36	6.9626	0.936302	36	12.8208	0.926905	36	16.2129	0.967908	36	15.1655	289	32.6392	5.85889
P31949	Protein S100-A11 OS=Homo sapiens GN=S100A11 PE=1 SV=2 - [S10AB_HUMAN]	1883.38	49.52	1	5	5	46	metal ion binding; protein binding	nucleus; cytoplasm	regulation of biological process; response to stimulus	Pf00036; Pf01023; Pf13499; Pf13833	6282	0.981131	43	9.61748	1.01843	43	8.27403	1.13703	44	6.73621	1.03554	43	9.87165	1.12249	44	5.42652	1.03832	43	9.23274	1.08125	44	11.4252	1.17356	43	8.98886	1.01135	43	12.767	105	11.7328	7.12256
O43865	Putative adenosylhomocysteinase 2 OS=Homo sapiens GN=AHCYL1 PE=1 SV=2 - [SAHH2_HUMAN]	1881.85	27.74	1	10	14	75	RNA binding; catalytic activity; protein binding	cytoplasm; endoplasmic reticulum; cytosol; membrane	metabolic process; transport; regulation of biological process; response to stimulus	Pf00670; Pf01262; Pf01488; Pf02254; Pf02826; Pf05221	10768	0.989646	34	8.77863	0.948625	34	13.1097	0.935536	34	8.51472	0.98658	34	8.26629	0.972959	34	8.75145	0.982898	34	10.3629	0.995109	34	14.7179	0.987942	34	11.6492	1.00926	34	11.1677	530	58.9134	6.88818
P53992	Protein transport protein Sec24C OS=Homo sapiens GN=SEC24C PE=1 SV=3 - [SC24C_HUMAN]	1879.89	30.44	1	23	24	51	DNA binding; protein binding; metal ion binding	membrane; nucleus; cytoplasm; endoplasmic reticulum; Golgi; cytosol	regulation of biological process; transport; metabolic process; cell organization and biogenesis	Pf00626; Pf03154; Pf04503; Pf04652; Pf04810; Pf04811; Pf04815; Pf07223; Pf08033; Pf09606; Pf09770; Pf15449	9632	0.992871	47	11.4799	0.954084	47	15.3953	0.980335	47	17.8985	0.97441	47	10.359	1.00821	47	10.8993	0.998574	47	7.77182	0.997183	47	9.61267	0.991492	47	11.8022	0.95067	47	14.0407	1094	118.249	7.06396
P62879	Guanine nucleotide-binding protein G(I)/G(S)/G(T) subunit beta-2 OS=Homo sapiens GN=GNB2 PE=1 SV=3 - [GBB2_HUMAN]	1879.09	43.53	2	4	11	40	catalytic activity; signal transducer activity; protein binding	cytoplasm; membrane	metabolic process; regulation of biological process; response to stimulus; cellular homeostasis; cell communication	Pf00400	2783	0.944183	11	10.2342	0.922516	11	19.2159	0.836212	11	11.5147	0.984018	11	8.45192	0.887932	11	15.1564	0.999111	11	7.49461	1.03284	11	8.38824	1.00972	11	11.4305	0.952343	11	16.1516	340	37.3071	5.99854
P48637	Glutathione synthetase OS=Homo sapiens GN=GSS PE=1 SV=1 - [GSHB_HUMAN]	1877.85	57.81	1	22	22	46	nucleotide binding; metal ion binding; catalytic activity; protein binding	cytosol	metabolic process; response to stimulus	Pf03199; Pf03917	2937	1.02562	37	10.5718	1.01802	37	12.8182	1.0609	37	12.3409	1.01144	37	9.20718	1.05239	37	11.2489	1.04571	37	10.311	1.0587	37	10.2909	1.11984	37	9.04539	1.01102	37	12.4176	474	52.3523	5.92236
P05387	60S acidic ribosomal protein P2 OS=Homo sapiens GN=RPLP2 PE=1 SV=1 - [RLA2_HUMAN]	1876.96	88.7	1	7	8	39	RNA binding; structural molecule activity	cytosol; ribosome; membrane	metabolic process; cell organization and biogenesis; transport	Pf00428	6181	0.993236	32	9.39407	1.07287	32	12.2018	1.0368	32	8.81502	0.98483	32	8.87808	1.00137	32	8.88094	0.987185	32	12.7709	0.983248	32	10.5299	0.975071	32	12.1355	0.953388	32	8.4801	115	11.6578	4.53857
Q99961	Endophilin-A2 OS=Homo sapiens GN=SH3GL1 PE=1 SV=1 - [SH3G1_HUMAN]	1874.78	39.67	2	9	12	41	protein binding	cytoplasm; endosome; membrane	transport; regulation of biological process; response to stimulus	Pf00018; Pf03114; Pf07653; Pf10455; Pf13514; Pf14604	6455	1.00966	38	5.5564	1.17018	38	8.09905	1.07437	38	9.37334	0.987481	38	5.88087	1.17957	38	7.68895	1.00694	38	8.52066	1.08606	38	10.1507	1.12236	38	7.38842	1.05098	38	10.1673	368	41.464	5.42725
Q01780	Exosome component 10 OS=Homo sapiens GN=EXOSC10 PE=1 SV=2 - [EXOSX_HUMAN]	1874.09	39.1	1	26	26	52	nucleotide binding; catalytic activity; RNA binding; protein binding	nucleus; cytoplasm; membrane	metabolic process; regulation of biological process	Pf00570; Pf01612; Pf08066	5394	1.02096	51	11.6596	1.04424	51	10.5764	0.983259	51	10.2874	0.990679	51	10.3313	1.04279	51	12.4029	1.00216	51	9.08352	0.992222	51	9.98965	1.00568	51	10.0304	1.01969	51	15.7917	885	100.768	8.45557
Q9BQ52	Zinc phosphodiesterase ELAC protein 2 OS=Homo sapiens GN=ELAC2 PE=1 SV=2 - [RNZ2_HUMAN]	1873.45	44.79	4	29	29	51	catalytic activity; RNA binding; metal ion binding	nucleus; mitochondrion	metabolic process; cell organization and biogenesis	Pf00753; Pf12706; Pf13691	60528	0.94722	49	15.6286	0.896444	49	20.7633	0.890562	49	14.5375	0.955609	49	13.1945	0.82482	49	17.0573	0.944774	49	11.9909	0.902553	49	11.8859	0.862506	49	21.9682	0.950424	49	14.7191	826	92.1602	7.89893
O43852	Calumenin OS=Homo sapiens GN=CALU PE=1 SV=2 - [CALU_HUMAN]	1872.34	59.05	1	16	16	45	metal ion binding; protein binding	extracellular; endoplasmic reticulum; organelle lumen; Golgi; membrane	transport; coagulation	Pf13499	813	1.00878	43	10.7585	1.0669	43	12.9876	1.20454	43	11.5337	1.0182	43	11.3041	1.16003	43	8.38636	1.1018	43	10.2605	1.16364	43	9.81597	1.00347	43	11.7702	1.0358	43	12.8396	315	37.0835	4.64014
P35908	Keratin, type II cytoskeletal 2 epidermal OS=Homo sapiens GN=KRT2 PE=1 SV=2 - [K22E_HUMAN]	1866.55	46.17	2	15	20	35	structural molecule activity; protein binding	nucleus; cytoplasm; Golgi; membrane; cytoskeleton	cell proliferation; cellular component movement	Pf00038; Pf08614; Pf12128; Pf13166	3849	1.01626	19	31.3635	1.54262	19	22.2251	1.25332	19	23.2901	0.929302	19	17.2445	1.18504	19	43.6501	0.945728	19	27.2848	1.00858	19	33.0788	1.04095	19	18.8104	0.964693	19	46.3543	639	65.3932	8.00146
P31689	DnaJ homolog subfamily A member 1 OS=Homo sapiens GN=DNAJA1 PE=1 SV=2 - [DNJA1_HUMAN]	1866.36	57.18	1	16	16	46	protein binding; nucleotide binding; metal ion binding	nucleus; cytoplasm; mitochondrion; endoplasmic reticulum; cytosol; membrane	metabolic process; response to stimulus; cellular component movement; regulation of biological process; transport	Pf00226; Pf00684; Pf01556	3301	0.950766	37	16.2607	0.838042	36	18.5815	1.03378	37	9.32354	0.941658	38	16.4674	0.89317	36	16.5206	1.04497	39	7.19039	0.966475	36	10.4265	0.836025	35	20.1113	0.992491	37	12.3033	397	44.8395	7.07861
O43399	Tumor protein D54 OS=Homo sapiens GN=TPD52L2 PE=1 SV=2 - [TPD54_HUMAN]	1865.74	67.96	2	12	12	42	protein binding; RNA binding	cytoplasm	regulation of biological process	Pf04201	7165	0.987023	41	7.54397	1.01966	41	11.1417	0.902489	41	15.9335	0.978148	41	7.22152	1.0238	41	7.25796	0.932625	41	8.78424	0.983951	41	11.6111	0.934807	41	11.2711	0.980465	41	9.52071	206	22.2243	5.36377
P46100	Transcriptional regulator ATRX OS=Homo sapiens GN=ATRX PE=1 SV=5 - [ATRX_HUMAN]	1865.54	14.33	1	32	32	50	nucleotide binding; DNA binding; catalytic activity; protein binding; metal ion binding	chromosome; nucleus; cytoplasm; mitochondrion	metabolic process; response to stimulus; regulation of biological process; cell organization and biogenesis	Pf00176; Pf00271	546	0.995688	50	7.58417	1.04503	50	12.8181	0.913892	50	15.68	0.966641	50	8.619	1.0397	50	10.1116	0.972416	50	10.5984	0.913764	50	14.5515	0.796547	50	16.8146	0.945727	50	14.1674	2492	282.411	6.58057
Q03252	Lamin-B2 OS=Homo sapiens GN=LMNB2 PE=1 SV=3 - [LMNB2_HUMAN]	1862.44	40.67	1	25	26	53	catalytic activity; motor activity; structural molecule activity	nucleus; membrane	regulation of biological process	Pf00038; Pf00932; Pf01576; Pf12128	84823	1.00474	49	9.82352	1.07952	49	9.003	1.01915	49	9.06675	0.997637	49	8.04023	1.08211	49	10.6043	1.03334	49	9.34314	1.05224	49	11.4724	1.04758	49	8.93345	1.00403	49	10.5375	600	67.6475	5.35107
P18583	Protein SON OS=Homo sapiens GN=SON PE=1 SV=4 - [SON_HUMAN]	1861.9	18.84	1	30	30	55	DNA binding; RNA binding; protein binding	extracellular; nucleus	cell organization and biogenesis; metabolic process; regulation of biological process	Pf00035; Pf01585; Pf03154; Pf05109; Pf07174; Pf12526; Pf14709	6651	1.01545	50	13.2056	0.974915	49	15.8339	0.899225	50	14.4425	0.993606	50	10.1205	0.986376	50	11.7384	1.01449	50	10.5942	0.961406	49	10.1335	0.943474	50	18.8785	0.952106	50	14.8302	2426	263.664	5.64307
Q8N3D4	EH domain-binding protein 1-like protein 1 OS=Homo sapiens GN=EHBP1L1 PE=1 SV=2 - [EH1L1_HUMAN]	1861.76	30.6	1	31	32	42	protein binding	membrane		Pf00307; Pf10358; Pf11971; Pf12130	254102	1.05178	40	7.42971	1.21519	40	10.2623	0.964849	40	11.9222	1.06893	40	8.46967	1.18121	40	9.71036	1.02909	40	8.81885	1.06149	40	8.17277	1.03851	40	6.78402	0.971027	40	11.5432	1523	161.756	4.83057
P09622	Dihydrolipoyl dehydrogenase, mitochondrial OS=Homo sapiens GN=DLD PE=1 SV=2 - [DLDH_HUMAN]	1861.74	33.2	1	11	11	50	catalytic activity; metal ion binding; nucleotide binding	nucleus; cytoplasm; mitochondrion; organelle lumen	metabolic process; regulation of biological process; cellular homeostasis; response to stimulus	Pf00070; Pf00890; Pf01134; Pf02852; Pf03486; Pf07992; Pf12831; Pf13450	1738	0.931634	42	11.8512	0.716698	42	27.1891	0.771965	42	28.2708	0.934391	42	11.4792	0.55885	42	41.234	0.781137	42	20.183	0.696957	42	22.5445	0.70802	42	21.7959	0.932357	42	11.7277	509	54.143	7.85498
Q9Y277	Voltage-dependent anion-selective channel protein 3 OS=Homo sapiens GN=VDAC3 PE=1 SV=1 - [VDAC3_HUMAN]	1860.88	55.83	1	12	14	51	nucleotide binding; transporter activity	nucleus; mitochondrion; membrane	transport; regulation of biological process	Pf01459	7419	0.983658	30	9.69626	0.943195	30	12.7819	0.978622	30	12.2741	0.92314	30	10.5227	0.952032	30	10.5683	0.993438	30	8.49599	0.915171	30	11.7142	0.99715	30	12.7466	0.898346	30	10.5561	283	30.6393	8.66064
Q6YHK3	CD109 antigen OS=Homo sapiens GN=CD109 PE=1 SV=2 - [CD109_HUMAN]	1860.4	21.73	1	24	24	42	enzyme regulator activity; protein binding	extracellular; membrane; cell surface	regulation of biological process	Pf00207; Pf01835; Pf07677; Pf07678; Pf07703; Pf10569; Pf11974; Pf13249	135228	1.05142	41	10.487	1.20847	41	8.87701	1.03936	41	8.66021	1.04833	41	7.86158	1.26961	41	6.22763	1.08493	41	8.87484	1.08818	41	8.3053	1.07101	41	10.8186	0.94342	41	10.4746	1445	161.587	5.84619
O00159	Unconventional myosin-Ic OS=Homo sapiens GN=MYO1C PE=1 SV=4 - [MYO1C_HUMAN]	1859.75	27.56	1	22	23	45	nucleotide binding; catalytic activity; motor activity; protein binding	nucleus; cytoplasm; mitochondrion; cytosol; membrane	transport; cell organization and biogenesis; metabolic process; regulation of biological process; response to stimulus; defense response	Pf00063; Pf06017	4641	1.03056	44	8.49336	1.12292	44	13.7455	1.0808	44	11.6017	1.02864	44	7.23752	1.16218	44	8.67554	1.01877	44	7.88141	1.02407	44	6.42571	1.14606	44	14.4751	1.03039	44	10.5032	1063	121.606	9.40771
O00273	DNA fragmentation factor subunit alpha OS=Homo sapiens GN=DFFA PE=1 SV=1 - [DFFA_HUMAN]	1859.63	56.19	1	14	14	39	catalytic activity; protein binding	nucleus; cytoplasm; cytosol	metabolic process; cell death; cell organization and biogenesis; regulation of biological process; response to stimulus	Pf02017; Pf09033	1676	1.00657	31	8.45849	0.955147	31	14.1074	0.917411	31	10.7479	1.00285	31	8.80335	0.941403	31	11.989	1.00406	31	9.04763	0.998564	31	9.41988	1.00524	31	15.1633	1.00194	31	9.69367	331	36.4995	4.79248
Q9UNX4	WD repeat-containing protein 3 OS=Homo sapiens GN=WDR3 PE=1 SV=1 - [WDR3_HUMAN]	1858.95	29.9	1	24	24	46	protein binding; RNA binding	nucleus; membrane	metabolic process	Pf00400; Pf04003	10885	0.982991	45	11.7772	0.97525	45	13.1516	1.02099	45	10.1655	0.976659	45	13.1807	0.989126	45	16.7688	1.02713	45	10.3028	1.00638	45	15.3184	1.01618	45	11.1009	0.985766	46	17.191	943	106.032	6.63916
P18124	60S ribosomal protein L7 OS=Homo sapiens GN=RPL7 PE=1 SV=1 - [RL7_HUMAN]	1858.56	54.03	1	15	16	67	DNA binding; RNA binding; structural molecule activity; protein binding	nucleus; cytoplasm; cytosol; ribosome; membrane	metabolic process; cell organization and biogenesis; transport	Pf00327; Pf08079	6129	1.02168	61	8.43857	1.00176	61	11.9367	1.02307	61	9.54863	1.01435	61	11.1589	0.97227	61	13.5378	1.01262	61	10.4114	0.984405	61	10.2598	1.06541	61	9.41352	1.01541	61	10.1265	248	29.2072	10.6528
P46063	ATP-dependent DNA helicase Q1 OS=Homo sapiens GN=RECQL PE=1 SV=3 - [RECQ1_HUMAN]	1858.28	37.13	1	18	19	50	nucleotide binding; DNA binding; catalytic activity; protein binding	nucleus; cytoskeleton; membrane	metabolic process; response to stimulus	Pf00270; Pf00271; Pf04851; Pf09382	5965	0.99674	48	8.97429	1.04472	48	12.7967	1.001	48	11.7449	1.037	48	8.93633	1.0566	48	8.24521	0.982362	48	7.82251	0.978261	48	9.51406	0.978206	48	9.8699	1.00522	48	12.8536	649	73.41	7.88428
P62081	40S ribosomal protein S7 OS=Homo sapiens GN=RPS7 PE=1 SV=1 - [RS7_HUMAN]	1856.11	55.67	1	8	9	60	RNA binding; structural molecule activity; protein binding	nucleus; cytoplasm; cytosol; ribosome; cytoskeleton; membrane	metabolic process; cell organization and biogenesis; transport	Pf01251	6201	1.00074	58	14.5738	0.999548	58	17.4781	0.9865	58	14.925	0.969132	58	15.3032	0.96956	58	12.2394	0.990955	58	12.2896	0.969766	58	19.8791	1.0073	58	14.6605	0.97294	58	14.8434	194	22.1133	10.0962
Q16543	Hsp90 co-chaperone Cdc37 OS=Homo sapiens GN=CDC37 PE=1 SV=1 - [CDC37_HUMAN]	1855.19	34.13	1	12	12	50	protein binding	cytoplasm; cytosol	regulation of biological process; metabolic process; transport; cell division	Pf03234; Pf08564; Pf08565	11140	0.990789	50	8.77909	0.977421	50	9.7505	1.00389	50	8.27872	0.96009	50	8.17676	1.01476	50	5.86351	0.996802	50	8.86154	1.0138	50	10.1	0.99097	50	9.02839	0.983446	50	15.3379	378	44.44	5.24951
P21266	Glutathione S-transferase Mu 3 OS=Homo sapiens GN=GSTM3 PE=1 SV=3 - [GSTM3_HUMAN]	1854.99	66.22	1	15	16	49	catalytic activity; protein binding	nucleus; cytoplasm; cytosol	metabolic process; response to stimulus	Pf00043; Pf02798; Pf14497	2947	1.0223	43	11.104	0.974693	43	22.2852	1.15455	43	9.55788	1.03382	43	10.4325	1.23866	43	20.4415	1.20696	43	8.77178	1.22381	43	15.0483	1.23864	43	9.9596	1.00944	43	11.8868	225	26.5421	5.5415
P08727	Keratin, type I cytoskeletal 19 OS=Homo sapiens GN=KRT19 PE=1 SV=4 - [K1C19_HUMAN]	1850.42	53	8	11	18	44	structural molecule activity; protein binding	membrane	response to stimulus; cell organization and biogenesis; cell differentiation	Pf00038	3880	1.04306	27	13.9578	1.0471	27	4.15477	0.831212	27	13.341	0.943702	27	8.91711	0.886902	27	12.1286	0.78257	27	13.6605	0.726767	27	15.8666	0.835872	27	14.2115	0.966433	27	7.96919	400	44.0791	5.13525
Q14847	LIM and SH3 domain protein 1 OS=Homo sapiens GN=LASP1 PE=1 SV=2 - [LASP1_HUMAN]	1849.21	36.4	1	11	11	59	protein binding; metal ion binding; transporter activity	cytoplasm; cytoskeleton	transport; regulation of biological process	Pf00018; Pf00412; Pf00880; Pf07653; Pf14604	3927	1.00152	51	11.2753	1.04172	51	12.219	0.996793	51	14.8356	0.979968	51	12.7329	1.14802	51	12.4596	1.06625	51	12.0923	1.06779	51	9.92642	1.08546	51	12.0088	0.909759	51	12.0603	261	29.6982	7.04932
Q9Y4E1	WASH complex subunit FAM21C OS=Homo sapiens GN=FAM21C PE=1 SV=3 - [FA21C_HUMAN]	1845.76	27.62	2	5	24	38	protein binding	endosome; membrane	transport; regulation of biological process	Pf15255	253725	1.00266	5	14.9708	0.988021	5	21.1326	0.983034	5	11.8499	0.948222	5	10.4355	0.988664	5	19.4729	0.970878	5	9.52346	1.06033	5	3.78643	0.924134	5	12.783	0.978459	5	18.5287	1318	144.581	4.79248
O75955	Flotillin-1 OS=Homo sapiens GN=FLOT1 PE=1 SV=3 - [FLOT1_HUMAN]	1845.18	59.95	1	20	20	48	protein binding	membrane; endosome; cytoskeleton	cell organization and biogenesis; regulation of biological process; transport; response to stimulus	Pf01145	10211	1.03829	48	7.69124	1.04025	48	9.92701	1.02939	48	8.19388	1.02614	48	9.12818	1.04755	48	10.3098	0.990135	48	11.6747	0.980694	48	8.44919	1.04035	48	11.84	1.00715	48	14.6601	427	47.3256	7.48877
P16401	Histone H1.5 OS=Homo sapiens GN=HIST1H1B PE=1 SV=3 - [H15_HUMAN]	1843.26	45.13	1	10	14	55	DNA binding; protein binding; RNA binding	chromosome; nucleus	regulation of biological process; cell organization and biogenesis	Pf00538	3009	0.943603	43	7.11559	0.837202	43	24.0971	0.853681	43	16.2491	0.889784	43	12.6839	0.868203	43	15.7464	0.776516	43	12.383	0.906955	43	15.0744	0.830025	43	12.3265	0.89889	43	18.5048	226	22.5665	10.9165
P47756	F-actin-capping protein subunit beta OS=Homo sapiens GN=CAPZB PE=1 SV=4 - [CAPZB_HUMAN]	1841.28	54.87	1	13	13	46	protein binding	cytoplasm; cytosol; cytoskeleton; membrane	cell organization and biogenesis; cellular component movement; coagulation; regulation of biological process	Pf01115	832	1.01389	40	9.69923	1.0424	40	10.8054	1.02924	40	10.3276	0.99935	40	10.3927	1.12023	40	8.32932	1.0548	40	8.32385	1.05341	40	10.4045	1.06045	40	8.04697	0.980024	40	8.26456	277	31.3308	5.59229
Q93009	Ubiquitin carboxyl-terminal hydrolase 7 OS=Homo sapiens GN=USP7 PE=1 SV=2 - [UBP7_HUMAN]	1837.78	41.47	1	33	33	54	protein binding; catalytic activity	nucleus; cytoplasm; cytosol	metabolic process; response to stimulus; development; cell organization and biogenesis; regulation of biological process	Pf00443; Pf00917; Pf12436; Pf13423; Pf14533	7874	1.01425	53	11.9954	1.05365	53	8.36539	1.00062	53	9.23385	0.999592	53	10.2724	1.04576	53	11.0391	0.991401	53	9.0843	1.03458	53	7.52143	1.03835	53	12.7619	1.0224	53	15.1272	1102	128.22	5.5542
P27694	Replication protein A 70 kDa DNA-binding subunit OS=Homo sapiens GN=RPA1 PE=1 SV=2 - [RFA1_HUMAN]	1834.55	41.23	1	24	24	49	DNA binding; protein binding; metal ion binding	chromosome; nucleus; cytoplasm; cytoskeleton	metabolic process; cell organization and biogenesis; response to stimulus; regulation of biological process; cellular homeostasis	Pf01336; Pf01485; Pf04057; Pf08646	6117	1.0315	48	7.61015	1.07966	48	15.6006	0.982735	48	9.92797	1.0326	48	9.73609	1.06567	48	10.4615	1.02226	48	11.8078	1.01035	48	11.4333	1.00679	48	8.02703	0.971392	48	11.2119	616	68.0953	7.21045
A0AVT1	Ubiquitin-like modifier-activating enzyme 6 OS=Homo sapiens GN=UBA6 PE=1 SV=1 - [UBA6_HUMAN]	1830.25	31.08	1	27	27	48	nucleotide binding; catalytic activity; protein binding	cytoplasm; cytosol	metabolic process	Pf00899; Pf02134; Pf09358; Pf10585	55236	0.974603	47	6.4201	1.05374	47	16.0185	1.01808	47	10.3978	1.03673	47	9.94966	1.05748	47	11.357	0.967431	47	9.00344	1.00764	47	7.6039	1.06526	47	7.70047	1.00069	47	8.55118	1052	117.895	6.13818
O75153	Clustered mitochondria protein homolog OS=Homo sapiens GN=CLUH PE=1 SV=2 - [CLU_HUMAN]	1828.69	33.31	1	33	34	51	RNA binding; protein binding	cytoplasm	cell organization and biogenesis	Pf12807; Pf13236; Pf13374; Pf13424; Pf15044	23277	0.996474	50	10.8373	0.982138	50	14.4876	1.01682	50	11.6725	0.994042	50	9.93134	0.981807	50	14.3607	1.04034	50	10.0414	1.00526	50	11.5843	1.03173	50	10.1527	1.03475	50	11.9156	1309	146.577	6.12549
Q9NYL9	Tropomodulin-3 OS=Homo sapiens GN=TMOD3 PE=1 SV=1 - [TMOD3_HUMAN]	1827.93	49.43	1	16	18	50	protein binding	cytoplasm; cytoskeleton	cell organization and biogenesis; regulation of biological process	Pf03250	29766	1.04708	44	6.56118	1.15451	44	8.93643	1.10037	44	7.57305	1.03113	44	8.95512	1.19756	44	7.02506	1.0604	44	7.87946	1.109	44	8.63317	1.13131	44	12.26	1.02289	44	11.3458	352	39.5703	5.18604
P35222	Catenin beta-1 OS=Homo sapiens GN=CTNNB1 PE=1 SV=1 - [CTNB1_HUMAN]	1827.89	41.61	1	20	25	47	protein binding; DNA binding; signal transducer activity; structural molecule activity	nucleus; cytoplasm; cytosol; cytoskeleton; membrane	regulation of biological process; cell organization and biogenesis; cell differentiation; cellular component movement; response to stimulus; metabolic process; cell death; cell communication; cell proliferation; defense response; transport	Pf00514	1499	0.983638	39	11.6321	0.897196	39	13.6506	0.929416	39	13.7446	0.976808	39	13.0406	0.930641	39	10.7273	1.00723	39	13.1548	1.01865	39	10.6975	0.876824	39	15.9147	0.91141	39	15.5479	781	85.4422	5.85889
O00203	AP-3 complex subunit beta-1 OS=Homo sapiens GN=AP3B1 PE=1 SV=3 - [AP3B1_HUMAN]	1827.54	30.35	2	26	27	52	protein binding	membrane; Golgi	transport; coagulation; cellular component movement; cell organization and biogenesis; regulation of biological process	Pf01602; Pf13646; Pf14796; Pf14797	8546	0.991612	49	7.86787	0.982522	49	10.8808	0.976619	49	10.4527	1.0074	49	9.58023	0.984787	49	7.72498	0.999646	49	9.61313	0.997579	49	7.91868	0.992363	49	10.006	1.00149	49	12.4225	1094	121.245	6.03662
Q13620	Cullin-4B OS=Homo sapiens GN=CUL4B PE=1 SV=4 - [CUL4B_HUMAN]	1827.52	37.35	1	25	33	53	DNA binding; protein binding; catalytic activity	nucleus; cytoplasm; membrane	metabolic process; response to stimulus; cell organization and biogenesis; regulation of biological process	Pf00888; Pf10557	8450	1.05405	36	9.71532	1.08259	36	13.0134	0.990204	36	14.5646	1.01373	36	9.18582	1.08414	36	13.2718	1.02099	36	10.2026	1.04388	36	10.1183	1.03708	36	13.9513	0.938985	36	15.485	913	103.916	7.37158
P0C0S5	Histone H2A.Z OS=Homo sapiens GN=H2AFZ PE=1 SV=2 - [H2AZ_HUMAN]	1826.71	31.25	2	3	5	80	DNA binding; protein binding	chromosome; nucleus	cell organization and biogenesis; regulation of biological process; response to stimulus	Pf00125	3015	1.0646	16	22.6171	1.08405	16	19.8585	1.04438	16	15.6484	1.06665	16	16.6246	1.00192	16	8.61653	0.94279	16	12.6311	1.03423	16	14.9104	1.02724	16	15.401	0.988469	16	21.9211	128	13.5446	10.5796
O95602	DNA-directed RNA polymerase I subunit RPA1 OS=Homo sapiens GN=POLR1A PE=1 SV=2 - [RPA1_HUMAN]	1822.68	25.29	1	34	35	52	catalytic activity; DNA binding; protein binding; metal ion binding	nucleus; cytoplasm	metabolic process; regulation of biological process	Pf00623; Pf04983; Pf04997; Pf04998; Pf05000	25885	0.975009	50	9.75681	0.921401	50	10.6678	0.952529	50	14.7761	0.98255	50	10.1468	0.929719	50	12.4696	1.03132	50	10.7023	0.994293	50	9.69378	0.970879	50	12.9663	0.927645	50	9.29309	1720	194.687	7.03467
P23193	Transcription elongation factor A protein 1 OS=Homo sapiens GN=TCEA1 PE=1 SV=2 - [TCEA1_HUMAN]	1821.02	57.48	1	16	19	58	DNA binding; protein binding; metal ion binding	nucleus	metabolic process; response to stimulus; regulation of biological process; cell differentiation	Pf01096; Pf07500; Pf08711	6917	1.02002	44	11.1631	1.05425	44	10.9975	0.947059	44	11.053	1.01488	44	8.24851	1.05407	44	8.79065	1.00525	44	11.6734	1.01639	44	10.5533	1.05631	44	11.3835	1.05435	44	14.9605	301	33.948	8.38232
Q13126	S-methyl-5'-thioadenosine phosphorylase OS=Homo sapiens GN=MTAP PE=1 SV=2 - [MTAP_HUMAN]	1819.65	51.94	1	12	12	42	catalytic activity; protein binding	nucleus; cytoplasm; cytosol	metabolic process; response to stimulus	Pf01048	4507	0.987457	42	11.5325	1.04164	42	13.9976	1.01867	42	15.4778	1.01084	42	14.1527	1.04518	42	14.8126	1.06262	42	11.7384	1.02554	42	13.1449	1.00256	42	15.9964	1.00002	42	12.5428	283	31.2158	7.18115
Q9Y383	Putative RNA-binding protein Luc7-like 2 OS=Homo sapiens GN=LUC7L2 PE=1 SV=2 - [LC7L2_HUMAN]	1818.48	36.48	1	12	16	48	RNA binding; protein binding; metal ion binding	nucleus	cell organization and biogenesis	Pf03194	51631	1.00943	28	12.4126	1.04964	28	9.73075	1.01727	28	15.274	1.02223	28	11.4718	1.05585	28	8.98086	0.995217	28	12.8404	0.946321	28	11.1137	0.974663	28	19.7313	1.00998	28	12.6542	392	46.4856	10.0083
Q16643	Drebrin OS=Homo sapiens GN=DBN1 PE=1 SV=4 - [DREB_HUMAN]	1818.27	37.29	1	15	15	45	protein binding	cytoplasm; membrane; cytoskeleton	cell organization and biogenesis; development; cell communication; cell differentiation; regulation of biological process; cell proliferation	Pf00241	1627	0.964127	40	11.6829	1.02601	40	10.9531	1.06995	40	11.2292	0.964755	40	12.1068	1.09309	40	11.7477	1.04601	40	9.8563	0.992302	40	11.4568	1.0772	40	10.4925	0.957481	40	14.9165	649	71.3854	4.44971
O43776	Asparagine--tRNA ligase, cytoplasmic OS=Homo sapiens GN=NARS PE=1 SV=1 - [SYNC_HUMAN]	1816.54	39.23	5	18	19	60	nucleotide binding; catalytic activity	cytoplasm; mitochondrion; cytosol	metabolic process	Pf00152; Pf01336	4677	1.02172	48	13.5279	0.96053	48	15.7712	1.01746	48	10.8784	0.990332	48	12.5109	1.0365	48	10.3981	1.03629	48	8.88022	1.01193	48	11.4093	1.11722	48	13.9898	0.999093	48	14.805	548	62.9025	6.25244
P33316	Deoxyuridine 5'-triphosphate nucleotidohydrolase, mitochondrial OS=Homo sapiens GN=DUT PE=1 SV=4 - [DUT_HUMAN]	1816.25	51.19	1	10	10	37	metal ion binding; catalytic activity; protein binding; RNA binding	nucleus; cytoplasm; mitochondrion	metabolic process	Pf00692	1854	0.990915	34	8.34574	1.01561	34	10.1763	0.86053	34	14.5924	0.986815	34	7.92051	0.999695	34	12.5919	0.992143	34	13.3301	0.918736	34	17.5321	0.923466	34	19.1458	0.967776	34	14.0416	252	26.5466	9.36377
P62424	60S ribosomal protein L7a OS=Homo sapiens GN=RPL7A PE=1 SV=2 - [RL7A_HUMAN]	1811.54	54.14	1	18	18	55	RNA binding; structural molecule activity; protein binding	nucleus; cytoplasm; cytosol; ribosome; membrane	metabolic process; cell organization and biogenesis; transport	Pf01248	6130	0.974396	53	10.108	0.94993	53	13.3406	0.945991	53	13.6522	0.979989	53	10.2855	0.95451	53	11.1965	0.97726	53	12.4547	0.944546	53	10.0963	1.03127	53	11.2565	0.944576	53	14.8422	266	29.977	10.6089
Q15050	Ribosome biogenesis regulatory protein homolog OS=Homo sapiens GN=RRS1 PE=1 SV=2 - [RRS1_HUMAN]	1810.13	45.21	1	16	16	43	protein binding; RNA binding	chromosome; nucleus; endoplasmic reticulum	cell differentiation	Pf04939	23212	0.972043	42	11.2099	0.981158	42	10.8436	0.892196	42	15.4111	0.988952	42	13.7063	0.957986	42	14.8153	0.976822	42	13.9164	1.01475	42	10.2707	1.01328	42	14.7534	0.950982	42	16.1476	365	41.1682	10.6968
P30876	DNA-directed RNA polymerase II subunit RPB2 OS=Homo sapiens GN=POLR2B PE=1 SV=1 - [RPB2_HUMAN]	1808.23	30.15	1	28	28	50	catalytic activity; DNA binding; protein binding; RNA binding; metal ion binding	nucleus; membrane	metabolic process; response to stimulus; regulation of biological process	Pf00562; Pf04560; Pf04561; Pf04563; Pf04565; Pf04566; Pf04567	5431	0.975562	46	7.48565	0.963468	46	9.89143	0.838126	46	20.0322	0.988996	46	8.05668	0.946556	46	9.41364	0.964068	46	12.2035	0.934598	46	14.7447	0.914127	46	11.6672	0.920162	46	14.9907	1174	133.811	6.87354
O94979	Protein transport protein Sec31A OS=Homo sapiens GN=SEC31A PE=1 SV=3 - [SC31A_HUMAN]	1807.96	29.75	1	27	27	53	protein binding	membrane; cytoplasm; endosome; endoplasmic reticulum; cytosol	transport; regulation of biological process; metabolic process; response to stimulus; cell organization and biogenesis	Pf03154; Pf09770; Pf12931	22872	0.992123	53	8.33988	0.997042	53	9.89452	0.985707	52	15.6356	0.998702	53	8.66974	1.05296	53	10.2629	1.01044	53	12.0992	1.01557	53	9.65755	0.983316	53	13.8209	0.987082	53	9.81662	1220	132.931	6.88818
P50502	Hsc70-interacting protein OS=Homo sapiens GN=ST13 PE=1 SV=2 - [F10A1_HUMAN]	1803.37	27.37	3	10	10	48	protein binding; nucleotide binding	cytoplasm; cytosol	metabolic process; cell organization and biogenesis; regulation of biological process	Pf00515; Pf13371; Pf13414; Pf13431; Pf13432	6767	0.97132	47	7.83353	0.934473	47	10.4551	0.912061	47	10.0854	0.930688	47	8.96357	0.913906	47	12.3928	0.91088	47	10.7723	0.887854	47	13.5187	0.890331	47	11.9124	0.923701	47	15.4304	369	41.3055	5.2749
O43491	Band 4.1-like protein 2 OS=Homo sapiens GN=EPB41L2 PE=1 SV=1 - [E41L2_HUMAN]	1802.76	36.82	1	29	30	43	protein binding; structural molecule activity	nucleus; cytoplasm; cytoskeleton; membrane	cell organization and biogenesis	Pf00373; Pf04382; Pf05902; Pf08736; Pf09379; Pf09380	2037	0.999093	41	8.71087	1.03507	41	11.4476	0.951348	41	8.81181	0.97055	41	8.3518	1.05347	41	11.3796	0.996508	41	11.5864	0.995598	41	11.6923	0.975922	41	10.8285	0.974384	41	13.5128	1005	112.519	5.43994
P52815	39S ribosomal protein L12, mitochondrial OS=Homo sapiens GN=MRPL12 PE=1 SV=2 - [RM12_HUMAN]	1802.2	43.43	1	7	7	101	RNA binding; structural molecule activity; protein binding	mitochondrion; membrane; ribosome	cell organization and biogenesis; metabolic process; regulation of biological process	Pf00542	6182	0.928668	36	13.9791	0.730331	36	24.7137	0.993284	36	16.2366	0.907285	36	11.2257	0.746625	36	24.9029	0.916984	36	8.3657	0.895896	36	12.999	0.87069	36	19.7572	0.927743	36	16.4497	198	21.3346	8.86572
Q9Y2L1	Exosome complex exonuclease RRP44 OS=Homo sapiens GN=DIS3 PE=1 SV=2 - [RRP44_HUMAN]	1801.89	34.45	1	27	27	47	catalytic activity; RNA binding; protein binding	nucleus; cytoplasm; cytosol; membrane	metabolic process; regulation of biological process	Pf00773; Pf09742; Pf13638	22894	1.01072	45	9.42876	1.03847	45	10.3277	0.975651	45	11.9696	0.97461	45	5.0542	1.04082	45	10.0446	1.0001	45	10.1731	0.988282	45	11.3588	0.95156	45	10.8268	0.971557	45	9.68592	958	108.934	7.13721
P25787	Proteasome subunit alpha type-2 OS=Homo sapiens GN=PSMA2 PE=1 SV=2 - [PSA2_HUMAN]	1800.07	61.11	2	10	11	43	catalytic activity; protein binding	proteasome; nucleus; cytoplasm; cytosol	metabolic process; regulation of biological process; response to stimulus; cell death; defense response	Pf00227; Pf10584	5683	0.999738	40	13.0913	1.02621	40	9.44312	0.948798	40	10.6175	1.00051	40	7.52579	1.00818	40	8.31064	0.969318	40	14.0022	0.94966	40	10.291	0.953773	40	9.08395	1.02271	40	10.6492	234	25.8823	7.43018
P30622	CAP-Gly domain-containing linker protein 1 OS=Homo sapiens GN=CLIP1 PE=1 SV=2 - [CLIP1_HUMAN]	1797.3	30.18	1	35	40	54	catalytic activity; motor activity; protein binding; metal ion binding; transporter activity	chromosome; nucleus; cytoplasm; endosome; Golgi; cytosol; cytoskeleton; membrane	cell organization and biogenesis; transport; regulation of biological process; response to stimulus; cell differentiation	Pf01302; Pf01576; Pf02463; Pf04111; Pf05557; Pf05622; Pf05667; Pf05701; Pf06160; Pf07111; Pf10174; Pf12128; Pf13166; Pf15254	6249	1.00836	48	7.14037	0.984362	48	8.76505	1.06086	48	9.80633	0.961823	48	6.21326	1.00946	48	7.96197	1.06983	48	5.75192	1.00131	48	8.57	1.18519	48	6.96961	1.02019	48	11.9564	1438	162.147	5.36377
P61758	Prefoldin subunit 3 OS=Homo sapiens GN=VBP1 PE=1 SV=3 - [PFD3_HUMAN]	1795.81	57.36	1	11	11	55	protein binding	nucleus; cytoplasm	metabolic process	Pf02996	7411	0.994605	51	8.83856	0.937147	51	11.6898	0.998846	51	9.30888	0.945177	51	9.82863	0.990547	51	11.1289	1.00856	51	11.0813	0.994251	51	11.9286	1.01711	51	12.1493	0.963113	51	15.4007	197	22.6434	7.10791
P48444	Coatomer subunit delta OS=Homo sapiens GN=ARCN1 PE=1 SV=1 - [COPD_HUMAN]	1795.51	44.62	1	21	21	53	protein binding; RNA binding	membrane; cytoplasm; endoplasmic reticulum; Golgi; cytosol	transport; response to stimulus; cell organization and biogenesis	Pf00928	372	1.00616	50	10.8328	1.02683	50	13.8992	1.00792	50	10.8429	1.0144	50	8.8638	1.07132	50	9.47213	1.00225	50	7.91775	1.0072	50	8.97652	1.02329	50	8.84373	0.972084	50	12.8026	511	57.1741	6.21436
Q9NZL4	Hsp70-binding protein 1 OS=Homo sapiens GN=HSPBP1 PE=1 SV=1 - [HPBP1_HUMAN]	1794.17	74.31	1	19	19	43	enzyme regulator activity; protein binding		metabolic process; regulation of biological process		23640	0.987986	37	12.3863	0.872215	37	20.5415	0.948305	37	14.6319	0.992737	37	12.4483	0.931484	37	12.44	0.993384	37	11.1307	0.992639	37	12.0061	0.990108	37	15.998	1.012	37	12.524	362	39.4485	5.21143
Q15293	Reticulocalbin-1 OS=Homo sapiens GN=RCN1 PE=1 SV=1 - [RCN1_HUMAN]	1793.57	36.86	1	11	11	38	metal ion binding; protein binding	endoplasmic reticulum; organelle lumen		Pf13499	5954	0.993873	38	12.7653	1.08948	38	13.8061	1.06987	38	8.72596	1.00264	38	14.2835	1.03818	38	9.16399	0.988235	38	10.1897	0.976013	38	11.7242	1.07491	38	17.4389	1.04921	38	13.3413	331	38.8662	4.99561
Q86VI3	Ras GTPase-activating-like protein IQGAP3 OS=Homo sapiens GN=IQGAP3 PE=1 SV=2 - [IQGA3_HUMAN]	1793.44	24.28	2	31	34	53	enzyme regulator activity; protein binding	cytoplasm; cytosol	regulation of biological process; response to stimulus; cell organization and biogenesis; metabolic process	Pf00307; Pf00612; Pf00616; Pf03836	128239	1.01343	44	8.07199	0.87537	44	9.67391	0.962824	44	12.1673	0.967731	44	6.67688	1.01181	44	10.7636	1.01969	44	8.59055	1.02436	44	11.2464	0.945975	44	10.7659	0.971361	44	11.1189	1631	184.584	7.6499
Q9GZR7	ATP-dependent RNA helicase DDX24 OS=Homo sapiens GN=DDX24 PE=1 SV=1 - [DDX24_HUMAN]	1792.21	34.81	1	26	26	43	nucleotide binding; RNA binding; catalytic activity	cytoplasm; membrane	metabolic process	Pf00270; Pf00271; Pf13307	57062	1.03505	43	12.9397	1.04875	43	13.0083	0.983142	43	17.447	1.03075	43	10.2146	1.02028	43	12.4517	1.02683	43	14.4892	1.03013	43	12.3487	1.0003	43	17.5244	1.01477	43	15.7202	859	96.2715	9.05615
P07339	Cathepsin D OS=Homo sapiens GN=CTSD PE=1 SV=1 - [CATD_HUMAN]	1791.73	41.75	3	12	12	45	catalytic activity; protein binding	extracellular; mitochondrion; vacuole; organelle lumen; membrane	cell organization and biogenesis; metabolic process; cell death	Pf00026; Pf07966; Pf14541; Pf14543	1509	1.01109	41	8.2882	0.99792	41	11.7782	1.12612	41	10.0368	1.03443	41	11.6192	1.0782	41	10.5841	1.07707	41	7.79204	1.1224	41	8.87585	1.1249	41	9.12447	1.05296	41	11.0406	412	44.5236	6.53662
Q07954	Prolow-density lipoprotein receptor-related protein 1 OS=Homo sapiens GN=LRP1 PE=1 SV=2 - [LRP1_HUMAN]	1790.34	10.59	1	35	35	51	protein binding; receptor activity; metal ion binding; transporter activity; RNA binding	nucleus; cytoplasm; membrane; endosome	metabolic process; transport; regulation of biological process; response to stimulus; development; cell proliferation	Pf00057; Pf00058; Pf07645; Pf12662; Pf14670	4035	1.08656	49	7.90398	1.94476	49	31.9066	1.12595	49	10.3775	1.13027	49	9.06679	1.7736	49	25.9844	1.05201	49	11.8911	1.15245	49	11.6649	1.24075	49	12.9526	1.10686	49	10.5569	4544	504.276	5.38916
Q9BPX3	Condensin complex subunit 3 OS=Homo sapiens GN=NCAPG PE=1 SV=1 - [CND3_HUMAN]	1790.04	35.37	4	31	33	50	protein binding	chromosome; nucleus; cytoplasm; cytosol; cytoskeleton; membrane	cell organization and biogenesis; metabolic process; cell division	Pf12719; Pf13646	64151	0.956312	46	8.79322	0.955419	46	17.4254	0.954478	46	18.0515	0.973424	46	9.7644	0.935652	46	12.7956	0.987221	46	10.3491	0.967993	46	7.78746	0.857179	46	11.5406	0.931455	46	13.1055	1015	114.262	5.59229
Q8TAQ2	SWI/SNF complex subunit SMARCC2 OS=Homo sapiens GN=SMARCC2 PE=1 SV=1 - [SMRC2_HUMAN]	1788.14	21.75	1	18	24	45	DNA binding; protein binding	nucleus	regulation of biological process; cell organization and biogenesis; metabolic process	Pf04433	6601	0.972208	26	10.3012	1.05396	26	11.9581	0.909101	26	20.7507	0.974933	26	6.1153	1.02347	26	10.5562	0.945082	26	9.23627	0.904287	26	16.858	0.895191	26	14.5233	0.949929	25	19.6776	1214	132.797	5.69385
O60341	Lysine-specific histone demethylase 1A OS=Homo sapiens GN=KDM1A PE=1 SV=2 - [KDM1A_HUMAN]	1787.49	39.32	1	21	21	43	protein binding; DNA binding; catalytic activity; nucleotide binding	nucleus	regulation of biological process; cell organization and biogenesis; metabolic process; response to stimulus; development; coagulation; cell proliferation; cell differentiation	Pf01593; Pf04433; Pf13450; Pf13870	23028	1.05287	40	10.4449	1.1474	40	15.7927	1.00558	40	16.7604	1.06224	40	11.9456	1.10255	40	14.5234	0.970041	40	13.1914	0.990439	40	11.3764	1.02022	40	12.7272	1.04151	40	10.1899	852	92.8447	6.52197
Q5JSH3	WD repeat-containing protein 44 OS=Homo sapiens GN=WDR44 PE=1 SV=1 - [WDR44_HUMAN]	1787.45	35.93	1	29	29	44	protein binding	cytoplasm; endosome; Golgi; cytosol; membrane	regulation of biological process	Pf00400	54521	0.995557	44	7.37003	1.01195	44	8.87334	0.978512	44	7.81717	1.0027	44	6.41037	0.977854	44	9.48222	0.933726	44	5.70047	0.930884	44	9.19023	0.941349	44	12.708	0.992379	44	7.64788	913	101.304	5.45264
Q9UJS0	Calcium-binding mitochondrial carrier protein Aralar2 OS=Homo sapiens GN=SLC25A13 PE=1 SV=2 - [CMC2_HUMAN]	1784.03	42.81	1	18	22	50	transporter activity; metal ion binding	mitochondrion; membrane	metabolic process; transport; response to stimulus	Pf00153; Pf13499	10165	0.963182	33	12.7054	0.740012	33	14.6421	0.980097	33	10.9211	0.932908	33	10.3676	0.790731	33	18.7469	0.970192	33	16.7766	0.892055	33	17.9882	0.918278	33	14.5108	0.912818	33	15.1584	675	74.1286	8.6167
P35606	Coatomer subunit beta' OS=Homo sapiens GN=COPB2 PE=1 SV=2 - [COPB2_HUMAN]	1782.97	34.66	1	25	25	44	structural molecule activity; protein binding	membrane; cytoplasm; Golgi; cytosol; cytoskeleton	transport; cell organization and biogenesis	Pf00400; Pf04053	9276	0.994181	42	9.68912	0.98783	42	11.9572	1.00748	42	8.34184	0.982429	42	7.67038	1.05981	42	9.19159	1.01631	42	7.6254	1.00698	42	8.96747	1.0176	42	13.8757	0.978936	42	10.4298	906	102.422	5.2749
Q12965	Unconventional myosin-Ie OS=Homo sapiens GN=MYO1E PE=1 SV=2 - [MYO1E_HUMAN]	1781.89	32.13	1	30	31	51	catalytic activity; motor activity; nucleotide binding; protein binding	cytoplasm; cytoskeleton	cell differentiation; metabolic process; transport; cellular component movement; cell organization and biogenesis; regulation of biological process; response to stimulus	Pf00018; Pf00063; Pf06017; Pf07653; Pf14604	4643	1.03362	48	9.2287	1.04862	48	15.3122	1.19173	48	11.0996	1.0188	48	10.5177	1.17987	48	10.2572	1.05404	48	10.2004	1.10513	48	9.78807	1.19422	48	11.7335	1.01867	48	14.6303	1108	126.982	8.92432
Q8IUD2	ELKS/Rab6-interacting/CAST family member 1 OS=Homo sapiens GN=ERC1 PE=1 SV=1 - [RB6I2_HUMAN]	1781.83	31.09	2	33	33	49	protein binding	membrane; cytoplasm; endoplasmic reticulum; Golgi	cell organization and biogenesis; regulation of biological process; transport; metabolic process; development	Pf01496; Pf04156; Pf05529; Pf05557; Pf05622; Pf07888; Pf09457; Pf09726; Pf10174; Pf10186; Pf12128; Pf13166	23085	0.990176	49	8.21417	1.00532	49	10.9818	1.00745	49	8.74811	0.985663	49	7.0046	1.04457	49	10.0084	1.00886	49	8.77971	1.01374	49	8.9115	1.03368	49	12.2274	0.994489	49	11.8381	1116	128.008	5.97314
P30050	60S ribosomal protein L12 OS=Homo sapiens GN=RPL12 PE=1 SV=1 - [RL12_HUMAN]	1781.38	58.79	1	8	8	44	RNA binding; structural molecule activity; protein binding	cytosol; ribosome; membrane	metabolic process; cell organization and biogenesis; transport	Pf00298; Pf03946	6136	1.0798	42	14.5772	0.986433	42	19.7172	1.02921	42	15.4888	0.991693	42	9.58293	1.01828	42	18.8396	1.0306	42	11.7053	1.03698	42	15.9595	1.04206	42	11.6553	1.06411	42	17.8229	165	17.8075	9.42236
P23381	Tryptophan--tRNA ligase, cytoplasmic OS=Homo sapiens GN=WARS PE=1 SV=2 - [SYWC_HUMAN]	1780.22	48.83	1	20	20	46	nucleotide binding; catalytic activity; protein binding	nucleus; cytoplasm; cytosol	metabolic process; regulation of biological process	Pf00458; Pf00579	7453	0.991631	41	10.1332	0.985501	41	14.1833	0.965921	41	13.6142	1.01392	41	7.78653	1.04371	41	10.2581	0.954503	41	9.80384	0.925376	41	11.6625	1.18359	41	8.88582	1.03484	41	10.5495	471	53.1316	6.22705
P32119	Peroxiredoxin-2 OS=Homo sapiens GN=PRDX2 PE=1 SV=5 - [PRDX2_HUMAN]	1775.06	64.14	1	12	13	51	antioxidant activity; catalytic activity	cytoplasm; cytosol	response to stimulus; metabolic process; regulation of biological process	Pf00578; Pf08534; Pf10417	7001	1.06492	39	6.80948	1.27159	39	7.36311	1.01357	39	14.8554	1.10605	39	14.1121	1.17037	39	8.67449	0.957212	39	12.7404	0.993423	39	15.6368	1.04789	39	10.0901	1.10014	39	13.8675	198	21.8782	5.97314
[truncated: 7,412 more rows]
